# Supplementary material for: Redetermination of bis­(acetyl­acetonato-κ2 O,O′)(1,10-phenanthroline-κ2 N,N′)manganese(II)
Source: Acta Crystallogr Sect E Struct Rep Online. 2013 Oct 26;69(Pt 11):m620. doi: 10.1107/S1600536813028614 (PMC3884269; doi:10.1107/S1600536813028614)
Supplement: Supplementary file 1 [file e-69-0m620-sup1.cif]

##############################################################################
#                                                                            #
# This CIF contains the data in a paper accepted for publication in          #
# Acta Crystallographica Section E. It conforms to the requirements of       #
# Notes for Authors for Acta Crystallographica Section E, and has been       #
# peer reviewed under the auspices of the IUCr Commission on Journals.       #
#                                                                            #
# Full details of the Crystallographic Information File format               #
# are given in the paper "The Crystallographic Information File (CIF):       #
# a New Standard Archive File for Crystallography" by S. R. Hall, F. H.      #
# Allen and I. D. Brown [Acta Cryst. (1991), A47, 655-685].                  #
#                                                                            #
# The current version of the core CIF dictionary is obtainable from          #
# ftp://ftp.iucr.org/pub/cif_core.dic.                                       #
#                                                                            #
# Software is freely available for graphical display of the structure(s)     #
# in this CIF. For information consult the CIF software page                 #
# http://www.iucr.org/resources/cif/software.                                #
#                                                                            #
# This file may be used for bona fide research purposes within the           #
# scientific community so long as proper attribution is given to the journal # 
# article from which it was obtained.                                        #
#                                                                            #
##############################################################################
data_I
_audit_creation_method     SHELXL-97
_database_code_depnum_ccdc_archive     'CCDC 967054'
_chemical_name_systematic
;\
Bis(acetylacetonato-\k^2^<i>O</i>,<i>O</i>')(1,10-phenanthroline-\
\k^2^<i>N</i>,<i>N</i>')manganese(II)
;
_chemical_name_common     ?
_chemical_formula_moiety     'C22 H22 Mn N2 O4'
_chemical_formula_sum     'C22 H22 Mn N2 O4'
_chemical_formula_iupac     '[Mn (C5 H7 O2)2 (C12 H8 N2)]'
_chemical_formula_weight     433.36
_chemical_melting_point     ?
_symmetry_cell_setting     orthorhombic
_symmetry_space_group_name_H-M     'P b c n'
_symmetry_space_group_name_Hall     '-P 2n 2ab'
loop_
    _symmetry_equiv_pos_as_xyz
    'x, y, z'
    '-x+1/2, -y+1/2, z+1/2'
    '-x, y, -z+1/2'
    'x+1/2, -y+1/2, -z'
    '-x, -y, -z'
    'x-1/2, y-1/2, -z-1/2'
    'x, -y, z-1/2'
    '-x-1/2, y-1/2, z'
_cell_length_a     15.8353(7)
_cell_length_b     10.2260(4)
_cell_length_c     12.6532(4)
_cell_angle_alpha     90.00
_cell_angle_beta     90.00
_cell_angle_gamma     90.00
_cell_volume     2048.96(14)
_cell_formula_units_Z     4
_cell_measurement_reflns_used     17733
_cell_measurement_theta_min     1.9
_cell_measurement_theta_max     26.0
_cell_measurement_temperature     200(2)
_exptl_crystal_description     plate
_exptl_crystal_colour     brown
_exptl_crystal_size_max     0.309
_exptl_crystal_size_mid     0.185
_exptl_crystal_size_min     0.078
_exptl_crystal_density_diffrn     1.405
_exptl_crystal_density_meas     ?
_exptl_crystal_density_method     'not measured'
_exptl_crystal_F_000     900
_exptl_absorpt_coefficient_mu     0.675
_exptl_absorpt_correction_type     none
_exptl_absorpt_process_details     ?
_exptl_absorpt_correction_T_min     ?
_exptl_absorpt_correction_T_max     ?
_exptl_special_details     ?
_diffrn_ambient_temperature     200(2)
_diffrn_radiation_type     MoK\a
_diffrn_radiation_wavelength     0.71073
_diffrn_radiation_source     'fine-focus sealed tube'
_diffrn_radiation_monochromator     graphite
_diffrn_measurement_device_type     'Stoe IPDS-2'
_diffrn_measurement_method     '\w scans'
_diffrn_detector_area_resol_mean     ?
_diffrn_reflns_number     14233
_diffrn_reflns_av_R_equivalents     0.0856
_diffrn_reflns_av_sigmaI/netI     0.0356
_diffrn_reflns_theta_min     2.37
_diffrn_reflns_theta_max     26.00
_diffrn_reflns_theta_full     26.00
_diffrn_measured_fraction_theta_max     0.996
_diffrn_measured_fraction_theta_full     0.996
_diffrn_reflns_limit_h_min     -19
_diffrn_reflns_limit_h_max     19
_diffrn_reflns_limit_k_min     -10
_diffrn_reflns_limit_k_max     12
_diffrn_reflns_limit_l_min     -14
_diffrn_reflns_limit_l_max     15
_diffrn_standards_number     0
_diffrn_standards_interval_count     ?
_diffrn_standards_interval_time     0
_diffrn_standards_decay_%     0
_refine_special_details
;
 Refinement of F^2^ against ALL reflections.  The weighted R-factor wR and
 goodness of fit S are based on F^2^, conventional R-factors R are based
 on F, with F set to zero for negative F^2^. The threshold expression of
 F^2^ > 2sigma(F^2^) is used only for calculating R-factors(gt) etc. and is
 not relevant to the choice of reflections for refinement.  R-factors based
 on F^2^ are statistically about twice as large as those based on F, and R-
 factors based on ALL data will be even larger.
;
_reflns_number_total     2007
_reflns_number_gt     1742
_reflns_threshold_expression     I>2sigma(I)
_refine_ls_structure_factor_coef     Fsqd
_refine_ls_matrix_type     full
_refine_ls_R_factor_all     0.0562
_refine_ls_R_factor_gt     0.0465
_refine_ls_wR_factor_gt     0.0990
_refine_ls_wR_factor_ref     0.1030
_refine_ls_goodness_of_fit_ref     1.161
_refine_ls_restrained_S_all     1.161
_refine_ls_number_reflns     2007
_refine_ls_number_parameters     134
_refine_ls_number_restraints     0
_refine_ls_hydrogen_treatment     constr
_refine_ls_weighting_scheme     calc
_refine_ls_weighting_details
         'calc w=1/[\s^2^(Fo^2^)+(0.0406P)^2^+0.9028P] where P=(Fo^2^+2Fc^2^)/3'
_atom_sites_solution_hydrogens     geom
_atom_sites_solution_primary     direct
_atom_sites_solution_secondary     difmap
_refine_ls_shift/su_max     0.000
_refine_ls_shift/su_mean     0.000
_refine_diff_density_max     0.264
_refine_diff_density_min     -0.261
_refine_ls_extinction_method     none
_refine_ls_extinction_coef     ?
loop_
    _atom_type_symbol
    _atom_type_description
    _atom_type_scat_dispersion_real
    _atom_type_scat_dispersion_imag
    _atom_type_scat_source
    'C' 'C' 0.0033 0.0016
                         'International Tables Vol C Tables 4.2.6.8 and 6.1.1.4'
    'H' 'H' 0.0000 0.0000
                         'International Tables Vol C Tables 4.2.6.8 and 6.1.1.4'
    'N' 'N' 0.0061 0.0033
                         'International Tables Vol C Tables 4.2.6.8 and 6.1.1.4'
    'O' 'O' 0.0106 0.0060
                         'International Tables Vol C Tables 4.2.6.8 and 6.1.1.4'
    'Mn' 'Mn' 0.3368 0.7283
                         'International Tables Vol C Tables 4.2.6.8 and 6.1.1.4'
_computing_data_collection     'X-AREA (Stoe & Cie, 2008)'
_computing_cell_refinement     'X-AREA (Stoe & Cie, 2008)'
_computing_data_reduction     'X-AREA (Stoe & Cie, 2008)'
_computing_structure_solution     'SHELXS97 (Sheldrick, 2008)'
_computing_structure_refinement     'SHELXL97 (Sheldrick, 2008)'
_computing_molecular_graphics
               'XP in SHELXTL (Sheldrick, 2008) and DIAMOND (Brandenburg, 2011)'
_computing_publication_material
                         'SHELXTL (Sheldrick, 2008) and publCIF (Westrip, 2010)'
loop_
    _atom_site_type_symbol
    _atom_site_label
    _atom_site_fract_x
    _atom_site_fract_y
    _atom_site_fract_z
    _atom_site_U_iso_or_equiv
    _atom_site_adp_type
    _atom_site_calc_flag
    _atom_site_refinement_flags
    _atom_site_occupancy
    _atom_site_symmetry_multiplicity
    _atom_site_disorder_assembly
    _atom_site_disorder_group
    Mn Mn1 0.5000 0.52826(5) 0.7500 0.03271(17) Uani d S 1 2 . .
    C C1 0.23055(17) 0.4974(4) 0.8396(3) 0.0658(9) Uani d . 1 1 . .
    H H1A 0.2197 0.4070 0.8179 0.099 Uiso calc R 1 1 . .
    H H1B 0.1819 0.5521 0.8213 0.099 Uiso calc R 1 1 . .
    H H1C 0.2398 0.5004 0.9162 0.099 Uiso calc R 1 1 . .
    C C2 0.30819(15) 0.5480(3) 0.7834(2) 0.0425(6) Uani d . 1 1 . .
    C C3 0.29703(16) 0.6189(3) 0.6895(2) 0.0502(7) Uani d . 1 1 . .
    H H3 0.2406 0.6335 0.6668 0.060 Uiso calc R 1 1 . .
    C C4 0.36143(15) 0.6699(2) 0.6268(2) 0.0432(6) Uani d . 1 1 . .
    C C5 0.3379(2) 0.7457(3) 0.5282(3) 0.0675(9) Uani d . 1 1 . .
    H H5A 0.3697 0.8279 0.5261 0.101 Uiso calc R 1 1 . .
    H H5B 0.2772 0.7648 0.5291 0.101 Uiso calc R 1 1 . .
    H H5C 0.3515 0.6935 0.4655 0.101 Uiso calc R 1 1 . .
    O O1 0.37816(10) 0.52168(17) 0.82556(13) 0.0406(4) Uani d . 1 1 . .
    O O2 0.43944(10) 0.65765(17) 0.64402(14) 0.0435(4) Uani d . 1 1 . .
    N N11 0.53476(11) 0.34743(18) 0.84839(14) 0.0328(4) Uani d . 1 1 . .
    C C11 0.56836(14) 0.3481(2) 0.94437(18) 0.0362(5) Uani d . 1 1 . .
    H H11 0.5787 0.4300 0.9775 0.043 Uiso calc R 1 1 . .
    C C12 0.58922(14) 0.2340(2) 0.99889(19) 0.0386(5) Uani d . 1 1 . .
    H H12 0.6137 0.2388 1.0673 0.046 Uiso calc R 1 1 . .
    C C13 0.57416(14) 0.1155(2) 0.95299(18) 0.0377(5) Uani d . 1 1 . .
    H H13 0.5884 0.0371 0.9892 0.045 Uiso calc R 1 1 . .
    C C14 0.53730(13) 0.1099(2) 0.85136(18) 0.0341(5) Uani d . 1 1 . .
    C C15 0.51892(13) 0.2298(2) 0.80233(17) 0.0315(5) Uani d . 1 1 . .
    C C16 0.51771(14) -0.0106(2) 0.7983(2) 0.0378(5) Uani d . 1 1 . .
    H H16 0.5300 -0.0915 0.8319 0.045 Uiso calc R 1 1 . .
loop_
    _atom_site_aniso_label
    _atom_site_aniso_U_11
    _atom_site_aniso_U_22
    _atom_site_aniso_U_33
    _atom_site_aniso_U_12
    _atom_site_aniso_U_13
    _atom_site_aniso_U_23
    Mn1 0.0362(3) 0.0284(3) 0.0335(3) 0.000 -0.00258(19) 0.000
    C1 0.0468(15) 0.088(3) 0.063(2) -0.0034(15) 0.0073(13) 0.0081(17)
    C2 0.0378(12) 0.0447(14) 0.0448(14) 0.0015(10) 0.0007(10) -0.0077(11)
    C3 0.0371(12) 0.0531(16) 0.0603(18) 0.0019(11) -0.0077(12) 0.0058(13)
    C4 0.0458(13) 0.0320(12) 0.0517(15) -0.0019(10) -0.0132(11) 0.0024(11)
    C5 0.0617(17) 0.0625(19) 0.078(2) -0.0140(15) -0.0290(16) 0.0291(17)
    O1 0.0387(8) 0.0461(10) 0.0370(9) 0.0003(7) 0.0000(7) -0.0026(7)
    O2 0.0406(8) 0.0395(9) 0.0504(10) -0.0021(7) -0.0056(8) 0.0119(8)
    N11 0.0391(9) 0.0296(9) 0.0297(10) -0.0001(7) -0.0014(7) -0.0005(8)
    C11 0.0407(11) 0.0359(12) 0.0320(12) 0.0009(9) -0.0012(9) -0.0016(10)
    C12 0.0422(12) 0.0417(13) 0.0320(12) 0.0024(10) -0.0046(9) 0.0014(10)
    C13 0.0411(12) 0.0373(13) 0.0348(12) 0.0049(10) 0.0005(9) 0.0075(10)
    C14 0.0374(11) 0.0330(11) 0.0320(12) 0.0028(9) 0.0026(9) 0.0021(10)
    C15 0.0346(10) 0.0301(11) 0.0297(12) 0.0000(8) 0.0016(8) 0.0005(9)
    C16 0.0419(12) 0.0289(11) 0.0426(14) 0.0024(9) 0.0049(10) 0.0051(10)
_geom_special_details
;
 All esds (except the esd in the dihedral angle between two l.s. planes)
 are estimated using the full covariance matrix.  The cell esds are taken
 into account individually in the estimation of esds in distances, angles
 and torsion angles; correlations between esds in cell parameters are only
 used when they are defined by crystal symmetry.  An approximate (isotropic)
 treatment of cell esds is used for estimating esds involving l.s. planes.
;
loop_
    _geom_bond_atom_site_label_1
    _geom_bond_atom_site_label_2
    _geom_bond_site_symmetry_2
    _geom_bond_distance
    _geom_bond_publ_flag
    Mn1 O2 3_656 2.1139(16) ?
    Mn1 O2 . 2.1139(16) ?
    Mn1 O1 3_656 2.1543(16) ?
    Mn1 O1 . 2.1543(16) ?
    Mn1 N11 3_656 2.2962(18) ?
    Mn1 N11 . 2.2962(18) ?
    C1 C2 . 1.512(4) ?
    C1 H1A . 0.9800 ?
    C1 H1B . 0.9800 ?
    C1 H1C . 0.9800 ?
    C2 O1 . 1.259(3) ?
    C2 C3 . 1.403(4) ?
    C3 C4 . 1.394(4) ?
    C3 H3 . 0.9500 ?
    C4 O2 . 1.261(3) ?
    C4 C5 . 1.515(4) ?
    C5 H5A . 0.9800 ?
    C5 H5B . 0.9800 ?
    C5 H5C . 0.9800 ?
    N11 C11 . 1.326(3) ?
    N11 C15 . 1.360(3) ?
    C11 C12 . 1.395(3) ?
    C11 H11 . 0.9500 ?
    C12 C13 . 1.366(3) ?
    C12 H12 . 0.9500 ?
    C13 C14 . 1.413(3) ?
    C13 H13 . 0.9500 ?
    C14 C15 . 1.405(3) ?
    C14 C16 . 1.437(3) ?
    C15 C15 3_656 1.453(4) ?
    C16 C16 3_656 1.344(5) ?
    C16 H16 . 0.9500 ?
loop_
    _geom_angle_atom_site_label_1
    _geom_angle_atom_site_label_2
    _geom_angle_atom_site_label_3
    _geom_angle_site_symmetry_1
    _geom_angle_site_symmetry_3
    _geom_angle
    _geom_angle_publ_flag
    O2 Mn1 O2 3_656 . 102.50(10) ?
    O2 Mn1 O1 3_656 3_656 83.96(6) ?
    O2 Mn1 O1 . 3_656 98.30(6) ?
    O2 Mn1 O1 3_656 . 98.30(6) ?
    O2 Mn1 O1 . . 83.96(6) ?
    O1 Mn1 O1 3_656 . 176.42(10) ?
    O2 Mn1 N11 3_656 3_656 163.09(7) ?
    O2 Mn1 N11 . 3_656 92.95(7) ?
    O1 Mn1 N11 3_656 3_656 87.07(6) ?
    O1 Mn1 N11 . 3_656 90.04(7) ?
    O2 Mn1 N11 3_656 . 92.95(7) ?
    O2 Mn1 N11 . . 163.09(7) ?
    O1 Mn1 N11 3_656 . 90.04(6) ?
    O1 Mn1 N11 . . 87.07(6) ?
    N11 Mn1 N11 3_656 . 72.71(9) ?
    C2 C1 H1A . . 109.5 ?
    C2 C1 H1B . . 109.5 ?
    H1A C1 H1B . . 109.5 ?
    C2 C1 H1C . . 109.5 ?
    H1A C1 H1C . . 109.5 ?
    H1B C1 H1C . . 109.5 ?
    O1 C2 C3 . . 125.5(2) ?
    O1 C2 C1 . . 116.3(2) ?
    C3 C2 C1 . . 118.2(2) ?
    C4 C3 C2 . . 125.7(2) ?
    C4 C3 H3 . . 117.1 ?
    C2 C3 H3 . . 117.1 ?
    O2 C4 C3 . . 125.5(2) ?
    O2 C4 C5 . . 115.8(2) ?
    C3 C4 C5 . . 118.7(2) ?
    C4 C5 H5A . . 109.5 ?
    C4 C5 H5B . . 109.5 ?
    H5A C5 H5B . . 109.5 ?
    C4 C5 H5C . . 109.5 ?
    H5A C5 H5C . . 109.5 ?
    H5B C5 H5C . . 109.5 ?
    C2 O1 Mn1 . . 126.41(16) ?
    C4 O2 Mn1 . . 128.08(16) ?
    C11 N11 C15 . . 118.14(19) ?
    C11 N11 Mn1 . . 126.04(15) ?
    C15 N11 Mn1 . . 115.82(14) ?
    N11 C11 C12 . . 122.9(2) ?
    N11 C11 H11 . . 118.5 ?
    C12 C11 H11 . . 118.5 ?
    C13 C12 C11 . . 119.4(2) ?
    C13 C12 H12 . . 120.3 ?
    C11 C12 H12 . . 120.3 ?
    C12 C13 C14 . . 119.7(2) ?
    C12 C13 H13 . . 120.2 ?
    C14 C13 H13 . . 120.2 ?
    C15 C14 C13 . . 116.9(2) ?
    C15 C14 C16 . . 119.8(2) ?
    C13 C14 C16 . . 123.3(2) ?
    N11 C15 C14 . . 123.0(2) ?
    N11 C15 C15 . 3_656 117.82(12) ?
    C14 C15 C15 . 3_656 119.19(13) ?
    C16 C16 C14 3_656 . 120.99(13) ?
    C16 C16 H16 3_656 . 119.5 ?
    C14 C16 H16 . . 119.5 ?
_iucr_refine_instructions_details
;
TITL Mn(acac)2(1,10-Phenanthroline) (SS382) in Pbcn
CELL 0.71073  15.8353  10.2260  12.6532  90.000  90.000  90.000
ZERR    4.00   0.0007   0.0004   0.0004   0.000   0.000   0.000
LATT  1
SYMM 0.5-X, 0.5-Y, 0.5+Z
SYMM -X, Y, 0.5-Z
SYMM 0.5+X, 0.5-Y, -Z
SFAC C H N O MN
UNIT 88 88 8 16 4
L.S. 10
ACTA
TEMP -73
WGHT    0.0406      0.9028
FVAR       0.77160
MN1   5    0.500000    0.528260    0.750000    10.50000    0.03624    0.02835 =
         0.03354    0.00000   -0.00258    0.00000
C1    1    0.230553    0.497424    0.839646    11.00000    0.04677    0.08783 =
         0.06270    0.00807    0.00727   -0.00339
AFIX 137
H1A   2    0.219690    0.407005    0.817878    11.00000   -1.50000
H1B   2    0.181861    0.552061    0.821329    11.00000   -1.50000
H1C   2    0.239784    0.500409    0.916192    11.00000   -1.50000
AFIX   0
C2    1    0.308189    0.548025    0.783395    11.00000    0.03779    0.04475 =
         0.04484   -0.00770    0.00070    0.00146
C3    1    0.297027    0.618933    0.689548    11.00000    0.03709    0.05313 =
         0.06029    0.00585   -0.00771    0.00195
AFIX  43
H3    2    0.240637    0.633489    0.666782    11.00000   -1.20000
AFIX   0
C4    1    0.361430    0.669923    0.626751    11.00000    0.04582    0.03204 =
         0.05174    0.00242   -0.01320   -0.00187
C5    1    0.337881    0.745702    0.528162    11.00000    0.06168    0.06246 =
         0.07832    0.02907   -0.02901   -0.01404
AFIX 137
H5A   2    0.369705    0.827856    0.526143    11.00000   -1.50000
H5B   2    0.277240    0.764802    0.529080    11.00000   -1.50000
H5C   2    0.351466    0.693460    0.465496    11.00000   -1.50000
AFIX   0
O1    4    0.378164    0.521678    0.825557    11.00000    0.03875    0.04614 =
         0.03697   -0.00261    0.00004    0.00026
O2    4    0.439442    0.657654    0.644018    11.00000    0.04061    0.03953 =
         0.05036    0.01191   -0.00559   -0.00210
N11   3    0.534764    0.347428    0.848388    11.00000    0.03914    0.02962 =
         0.02967   -0.00051   -0.00136   -0.00013
C11   1    0.568365    0.348148    0.944371    11.00000    0.04074    0.03588 =
         0.03203   -0.00164   -0.00120    0.00094
AFIX  43
H11   2    0.578693    0.429979    0.977481    11.00000   -1.20000
AFIX   0
C12   1    0.589223    0.234034    0.998892    11.00000    0.04221    0.04165 =
         0.03204    0.00143   -0.00455    0.00241
AFIX  43
H12   2    0.613688    0.238790    1.067337    11.00000   -1.20000
AFIX   0
C13   1    0.574158    0.115451    0.952987    11.00000    0.04109    0.03725 =
         0.03480    0.00747    0.00047    0.00493
AFIX  43
H13   2    0.588383    0.037097    0.989183    11.00000   -1.20000
AFIX   0
C14   1    0.537300    0.109866    0.851362    11.00000    0.03736    0.03301 =
         0.03204    0.00208    0.00256    0.00277
C15   1    0.518917    0.229841    0.802326    11.00000    0.03465    0.03008 =
         0.02966    0.00045    0.00156    0.00001
C16   1    0.517709   -0.010609    0.798261    11.00000    0.04193    0.02889 =
         0.04255    0.00508    0.00490    0.00239
AFIX  43
H16   2    0.529980   -0.091463    0.831896    11.00000   -1.20000
HKLF 4
REM  Mn(acac)2(1,10-Phenanthroline) in Pbcn (SS382)
REM R1 =  0.0465 for   1742 Fo > 4sig(Fo)  and  0.0562 for all   2007 data
REM    134 parameters refined using      0 restraints
END
WGHT      0.0406      0.9028
REM Highest difference peak  0.264,  deepest hole -0.261,  1-sigma level  0.047
Q1    1   0.4202  0.5355  0.7734  11.00000  0.05    0.26
Q2    1   0.5000 -0.0263  0.7500  10.50000  0.05    0.26
Q3    1   0.5000  0.2354  0.7500  10.50000  0.05    0.23
Q4    1   0.4285  0.5760  0.6958  11.00000  0.05    0.22
Q5    1   0.3239  0.8136  0.5676  11.00000  0.05    0.20
Q6    1   0.3847  0.7695  0.4963  11.00000  0.05    0.19
Q7    1   0.5268  0.1556  0.8332  11.00000  0.05    0.18
Q8    1   0.2608  0.5351  0.8191  11.00000  0.05    0.17
Q9    1   0.5425  0.1111  0.9029  11.00000  0.05    0.16
Q10   1   0.3504  0.7110  0.5814  11.00000  0.05    0.16
Q11   1   0.4301  0.4618  0.7099  11.00000  0.05    0.16
Q12   1   0.3035  0.6245  0.7440  11.00000  0.05    0.16
Q13   1   0.2847  0.6944  0.5156  11.00000  0.05    0.15
Q14   1   0.1865  0.4473  0.7686  11.00000  0.05    0.15
Q15   1   0.3248  0.6786  0.6742  11.00000  0.05    0.15
Q16   1   0.4646  0.4408  0.8168  11.00000  0.05    0.14
Q17   1   0.5223  0.0531  0.8197  11.00000  0.05    0.14
Q18   1   0.5642  0.3413  0.8279  11.00000  0.05    0.14
Q19   1   0.1305  0.4572  0.8055  11.00000  0.05    0.13
Q20   1   0.5173  0.2926  0.8353  11.00000  0.05    0.13
;
data_global
_journal_date_recd_electronic     2013-09-30
_journal_date_accepted     2013-10-17
_journal_name_full     'Acta Crystallographica, Section E'
_journal_year     2013
_journal_volume     69
_journal_issue     11
_journal_page_first     m620
_journal_page_last     m620
_journal_paper_category     QM
_journal_paper_doi     10.1107/S1600536813028614
_journal_coeditor_code     WM2774
_publ_contact_author
;
Stefan Suckert
Institut f\"ur Anorganische Chemie
Christian-Albrechts-Universit\"at Kiel
Max-Eyth Strasse 2
D-24118 Kiel
Germany
;
_publ_contact_author_email     ssuckert@ac.uni-kiel.de
_publ_contact_author_fax     '(+)431-880-1520'
_publ_contact_author_phone     '(+)431-880-5546'
_publ_section_title
;\
Redetermination of
bis(acetylacetonato-\k^2^<i>O</i>,<i>O</i>')(1,10-phenanthroline-\
\k^2^<i>N</i>,<i>N</i>')manganese(II)
;
loop_
    _publ_author_name
    _publ_author_footnote
    _publ_author_address
    'Suckert, Stefan' .
;
Institut f\"ur Anorganische Chemie
Christian-Albrechts-Universit\"at Kiel
Max-Eyth-Strasse 2
24118 Kiel
Germany
;
    'Je\&s, Inke' .
;
Institut f\"ur Anorganische Chemie
Christian-Albrechts-Universit\"at Kiel
Max-Eyth-Strasse 2
24118 Kiel
Germany
;
    'N\"ather, Christian' .
;
Institut f\"ur Anorganische Chemie
Christian-Albrechts-Universit\"at Kiel
Max-Eyth-Strasse 2
24118 Kiel
Germany
;
_publ_section_synopsis     .
