# Supplementary material for: Redetermination of bis­(acetyl­acetonato-κ2 O,O′)(1,10-phenanthroline-κ2 N,N′)manganese(II)
Source: Acta Crystallogr Sect E Struct Rep Online. 2013 Oct 26;69(Pt 11):m620. doi: 10.1107/S1600536813028614 (PMC3884269; doi:10.1107/S1600536813028614)
Supplement: Supplementary file 2 [file e-69-0m620-Isup2.hkl]

# 
# h,k,l, Fc-squared, Fo-squared, sigma(Fo-squared) and status flag 
# 
data_I
_shelx_title ' Mn(acac)2(1,10-Phenanthroline) (SS382) in Pbcn' 
_shelx_refln_list_code          4 
_shelx_F_calc_maximum      127.43 
_exptl_crystal_F_000       900.00 
_reflns_d_resolution_high  0.8106 
 
loop_ 
 _symmetry_equiv_pos_as_xyz 
 'x, y, z' 
 '-x+1/2, -y+1/2, z+1/2' 
 '-x, y, -z+1/2' 
 'x+1/2, -y+1/2, -z' 
 '-x, -y, -z' 
 'x-1/2, y-1/2, -z-1/2' 
 'x, -y, z-1/2' 
 '-x-1/2, y-1/2, z' 
 
_cell_length_a    15.8353 
_cell_length_b    10.2260 
_cell_length_c    12.6532 
_cell_angle_alpha  90.000 
_cell_angle_beta   90.000 
_cell_angle_gamma  90.000 
 
_shelx_F_squared_multiplier     1.000 
 
loop_ 
 _refln_index_h 
 _refln_index_k 
 _refln_index_l 
 _refln_F_squared_calc 
 _refln_F_squared_meas 
 _refln_F_squared_sigma 
 _refln_observed_status 
   4   0   0    11251.21    11070.82     54.55 o 
   6   0   0     2223.95     1890.31     87.92 o 
   8   0   0      674.27      489.96     26.19 o 
  10   0   0     1045.59      979.61     50.14 o 
  12   0   0      188.41      225.95     21.89 o 
  14   0   0     1313.14     1383.74     17.97 o 
  16   0   0      662.27      664.57     19.87 o 
  18   0   0        1.35       10.46      8.70 o 
   1   1   0    16237.73    16796.32     95.66 o 
   3   1   0      823.00      825.85     17.23 o 
   5   1   0     1000.69      803.24     21.58 o 
   7   1   0     3724.37     3350.75     58.16 o 
   9   1   0     1316.13     1265.74     34.65 o 
  11   1   0     1140.90     1163.87     33.55 o 
  13   1   0        3.57       -0.99      6.61 o 
  15   1   0     2901.30     3258.03     69.01 o 
  17   1   0      513.23      487.52     31.92 o 
  19   1   0      310.03      284.62     28.26 o 
   0   2   0     6273.50     6883.84     56.79 o 
   2   2   0       12.14       15.69     17.93 o 
   4   2   0    12985.43    12586.30    316.94 o 
   6   2   0     3160.33     2869.68     62.48 o 
   8   2   0     7336.41     7011.13    114.95 o 
  10   2   0     4409.68     4288.38    119.30 o 
  12   2   0       69.42       76.59      8.34 o 
  14   2   0      289.25      298.89      8.61 o 
  16   2   0     1165.02     1322.28     40.52 o 
  18   2   0      280.53      261.45     19.44 o 
   1   3   0      265.25      309.66     22.46 o 
   3   3   0      262.56      189.03     13.21 o 
   5   3   0      197.85      132.81     10.62 o 
   7   3   0     6627.81     6191.37    143.31 o 
   9   3   0     4969.53     4787.45    101.45 o 
  11   3   0     3937.70     3848.64     76.10 o 
  13   3   0       29.10       47.63      8.77 o 
  15   3   0      235.74      284.61     14.26 o 
  17   3   0      258.60      262.62      8.20 o 
   0   4   0     3583.54     3635.92     35.66 o 
   2   4   0        5.77      714.22    365.15 o 
   4   4   0      745.16      612.09     18.33 o 
   6   4   0     6615.34     6483.19    129.70 o 
   8   4   0    13027.00    13602.09    323.22 o 
  10   4   0     4061.23     4177.83     72.53 o 
  12   4   0     2022.12     2085.03     86.09 o 
  14   4   0       46.93       66.91     10.01 o 
  16   4   0       77.60       94.73     13.80 o 
  18   4   0      221.50      204.84     16.35 o 
   1   5   0     4277.36     4192.26     29.86 o 
   3   5   0      465.12      429.80     12.16 o 
   5   5   0      344.95      381.01     12.26 o 
   7   5   0     1473.53     1332.93     32.67 o 
   9   5   0        8.89       11.32      7.45 o 
  11   5   0        1.55       11.51      7.13 o 
  13   5   0       41.53       56.83      6.74 o 
  15   5   0      373.52      366.07     26.23 o 
  17   5   0      199.90      175.13      7.77 o 
   0   6   0     6215.70     6489.65     31.44 o 
   2   6   0     2518.71     2375.79    111.86 o 
   4   6   0      600.49      579.50     27.64 o 
   6   6   0       32.52       43.72     10.23 o 
   8   6   0      907.72      856.98     28.13 o 
  10   6   0       85.26      105.98      7.70 o 
  12   6   0       39.49       45.37      7.74 o 
  14   6   0      351.10      338.27     20.12 o 
  16   6   0      425.86      369.47     26.31 o 
   1   7   0     3930.21     3959.50     58.31 o 
   3   7   0      689.59      685.39     27.07 o 
   5   7   0       44.77       67.22     13.10 o 
   7   7   0        4.61       -0.25      9.68 o 
   9   7   0        2.45        8.41      7.95 o 
  11   7   0        1.29        7.14      7.08 o 
  13   7   0        0.97       13.07      6.31 o 
  15   7   0      133.39      126.29     12.07 o 
   0   8   0     3805.83     3861.86     26.97 o 
   2   8   0      786.06      797.95     12.46 o 
   4   8   0      443.94      473.03     35.47 o 
   6   8   0        0.88       17.38      8.70 o 
   8   8   0       24.14       23.95     14.20 o 
  10   8   0       52.89       54.10      7.75 o 
  12   8   0       28.12       31.80      7.44 o 
  14   8   0        1.49        1.22      7.62 o 
   1   9   0     4038.47     4172.40    187.68 o 
   3   9   0      774.56      771.92     22.49 o 
   5   9   0       33.82       10.25     11.66 o 
   7   9   0       91.51       91.86     11.85 o 
   9   9   0      128.81      115.58      8.44 o 
  11   9   0       18.90       13.47      7.72 o 
  13   9   0       12.00       10.99      7.35 o 
   0  10   0      649.36      679.39     18.58 o 
   2  10   0      118.86      122.51      9.11 o 
   4  10   0       12.57        2.63      9.39 o 
   6  10   0        4.59       10.46     11.53 o 
   8  10   0      132.97      108.53      9.10 o 
  10  10   0        1.71        3.65     10.45 o 
   1  11   0       98.72       96.57     12.36 o 
   3  11   0       93.26       83.39     10.31 o 
   5  11   0      372.69      374.96     10.08 o 
   7  11   0        0.24       10.70     13.45 o 
   9  11   0        1.83       -3.49     16.75 o 
   0  12   0        5.12        5.49     10.84 o 
   2  12   0        0.52        1.59      9.73 o 
   4  12   0      107.15      106.78      8.72 o 
   6  12   0       37.07       37.81     21.13 o 
   1   1   1      225.69      270.91     20.09 o 
   2   1   1      261.75      259.63     13.30 o 
   3   1   1    10364.22    10548.20    239.18 o 
   4   1   1    15343.11    15284.76    551.60 o 
   5   1   1       58.11       64.19      8.71 o 
   6   1   1     1088.75      962.62     16.45 o 
   7   1   1      108.24      132.54      6.57 o 
   8   1   1      977.23      906.27     15.21 o 
   9   1   1       35.95       32.33      6.07 o 
  10   1   1       12.58       17.16      5.13 o 
  11   1   1       32.48       48.17      5.29 o 
  12   1   1      291.53      297.05      5.07 o 
  13   1   1       97.21      117.57      4.79 o 
  14   1   1      129.41      146.97      4.77 o 
  15   1   1      650.20      703.05     13.17 o 
  16   1   1       32.34       45.61      4.60 o 
  17   1   1      106.33      112.53      9.68 o 
  18   1   1        4.65        9.62      4.49 o 
  19   1   1       87.17       70.43      8.31 o 
   1   2   1     1861.77     1998.92     40.05 o 
   2   2   1        6.90       19.78     13.26 o 
   3   2   1      753.68      753.12     11.53 o 
   4   2   1       71.98       73.56      9.49 o 
   5   2   1      102.11      144.06      8.06 o 
   6   2   1      444.59      406.65      7.18 o 
   7   2   1        0.12        8.25      6.18 o 
   8   2   1       38.21       57.89      6.12 o 
   9   2   1       41.72       30.60      5.95 o 
  10   2   1      353.64      348.62      5.72 o 
  11   2   1      110.64      118.20      6.44 o 
  12   2   1       11.68       14.10      5.54 o 
  13   2   1       93.38      103.20      5.74 o 
  14   2   1      375.63      386.85      5.37 o 
  15   2   1       20.08       21.54      4.87 o 
  16   2   1      320.78      328.35      8.11 o 
  17   2   1        6.55       15.60      4.67 o 
  18   2   1        3.16        3.30      4.50 o 
  19   2   1        9.37       18.51      5.35 o 
   1   3   1     4210.68     4438.38     72.34 o 
   2   3   1     1642.64     1786.01     39.91 o 
   3   3   1      144.71      119.49     11.18 o 
   4   3   1        6.62        6.16      8.41 o 
   5   3   1     5374.69     5356.72     75.01 o 
   6   3   1       95.60       92.74      6.81 o 
   7   3   1      940.50      864.85     13.47 o 
   8   3   1      522.19      527.51      7.58 o 
   9   3   1     2475.66     2532.30     27.39 o 
  10   3   1       55.37       44.72      5.79 o 
  11   3   1      949.39      968.35     15.12 o 
  12   3   1      178.69      188.12      6.38 o 
  13   3   1       46.19       57.81      7.19 o 
  14   3   1        9.03        4.45      5.36 o 
  15   3   1      607.14      649.76     13.01 o 
  16   3   1       17.77       32.18      4.96 o 
  17   3   1       74.17       85.04      4.96 o 
  18   3   1        9.95        8.15      5.08 o 
   0   4   1     3892.44     3701.28     22.79 o 
   1   4   1      564.70      564.78     17.84 o 
   2   4   1      466.14      438.03     10.35 o 
   3   4   1      188.07      162.23      9.40 o 
   4   4   1     1182.13     1089.31     20.92 o 
   5   4   1      704.48      669.84     11.29 o 
   6   4   1     1783.41     1605.50     22.77 o 
   7   4   1      102.14      110.99      6.57 o 
   8   4   1      384.39      309.92      8.09 o 
   9   4   1       19.12       26.48      5.93 o 
  10   4   1     1537.91     1525.08     16.38 o 
  11   4   1        0.49       17.32      5.45 o 
  12   4   1       50.47       52.95      5.10 o 
  13   4   1       11.75       11.87      5.01 o 
  14   4   1        3.01       21.82      6.02 o 
  15   4   1        1.33        8.54      5.37 o 
  16   4   1      165.68      169.49      5.72 o 
  17   4   1       11.55        6.65      4.62 o 
  18   4   1       27.24       32.15      5.26 o 
   1   5   1     3741.15     3964.87     16.97 o 
   2   5   1      259.64      257.66      9.42 o 
   3   5   1     1415.03     1340.21     25.35 o 
   4   5   1        1.66        5.11      8.40 o 
   5   5   1     2195.99     2160.78     60.55 o 
   6   5   1      539.86      553.25     20.38 o 
   7   5   1     1494.05     1366.62     27.18 o 
   8   5   1      407.91      414.58      5.89 o 
   9   5   1     1177.62     1173.67     17.76 o 
  10   5   1       69.11       69.71      5.30 o 
  11   5   1      715.93      725.36     15.37 o 
  12   5   1       21.04       23.68      5.04 o 
  13   5   1       11.79       18.94      6.21 o 
  14   5   1       44.38       41.25      4.93 o 
  15   5   1       46.52       56.61      5.16 o 
  16   5   1       14.76       19.54      5.05 o 
  17   5   1      145.15      147.74      5.21 o 
   0   6   1     3475.02     3494.77     53.04 o 
   1   6   1      125.48      129.01      9.23 o 
   2   6   1     2077.62     2009.50     69.77 o 
   3   6   1        0.14       22.86      7.23 o 
   4   6   1      711.27      709.86     15.54 o 
   5   6   1       26.48       47.00      7.37 o 
   6   6   1     2538.08     2564.46     74.14 o 
   7   6   1       16.87       22.25      6.85 o 
   8   6   1     2059.20     2117.19     35.96 o 
   9   6   1       19.15       21.19      6.14 o 
  10   6   1     1092.48     1113.98     20.50 o 
  11   6   1       10.49       23.88      4.81 o 
  12   6   1      399.05      437.82      9.54 o 
  13   6   1       50.50       54.04      5.26 o 
  14   6   1      137.71      149.65      5.08 o 
  15   6   1       30.80       35.76      8.76 o 
  16   6   1      350.15      321.00     21.42 o 
  17   6   1        6.76       13.18      5.28 o 
   1   7   1     7211.93     7421.33    147.85 o 
   2   7   1      133.81      138.01      7.13 o 
   3   7   1     2002.11     1957.39     58.99 o 
   4   7   1      893.92      908.41     18.05 o 
   5   7   1     1103.43     1171.34     22.62 o 
   6   7   1       11.10       25.82      7.38 o 
   7   7   1     2038.15     2084.12     54.92 o 
   8   7   1        9.22       12.33      6.48 o 
   9   7   1      871.40      888.55     21.34 o 
  10   7   1        4.38       13.55      4.97 o 
  11   7   1      298.35      298.56      7.29 o 
  12   7   1       20.23       27.73      4.90 o 
  13   7   1      205.10      214.85     11.05 o 
  14   7   1       15.63       23.25      4.80 o 
  15   7   1      368.84      289.26     16.65 o 
  16   7   1       35.68       21.90      4.45 o 
   0   8   1     1294.33     1321.41     15.27 o 
   1   8   1      135.56      144.97      7.58 o 
   2   8   1      133.52      128.99      6.73 o 
   3   8   1      398.70      376.94      6.97 o 
   4   8   1        3.70       16.86      8.47 o 
   5   8   1      208.62      217.54      7.19 o 
   6   8   1      438.87      437.46     11.65 o 
   7   8   1       30.41       47.10      6.84 o 
   8   8   1      674.81      667.32     25.50 o 
   9   8   1        1.48       12.40      6.06 o 
  10   8   1      501.72      502.62     16.03 o 
  11   8   1       31.42       25.27      5.29 o 
  12   8   1      275.87      277.35     13.66 o 
  13   8   1       39.43       38.50      5.29 o 
  14   8   1      487.02      414.90     20.25 o 
  15   8   1       18.63       27.44      4.69 o 
   1   9   1     1356.57     1431.74     30.93 o 
   2   9   1      124.67      134.96      6.45 o 
   3   9   1      340.89      362.32      7.24 o 
   4   9   1      200.58      187.18      6.82 o 
   5   9   1      724.75      780.59     29.76 o 
   6   9   1        2.93       17.84      6.55 o 
   7   9   1      672.03      701.43     23.46 o 
   8   9   1       42.88       47.53      6.39 o 
   9   9   1      779.16      794.01     18.03 o 
  10   9   1        4.31        0.50      5.38 o 
  11   9   1      400.44      373.31      9.07 o 
  12   9   1        2.87        6.96      5.32 o 
  13   9   1      141.70      116.29      7.47 o 
   0  10   1     1439.36     1447.73     78.51 o 
   1  10   1        5.09       15.49      6.87 o 
   2  10   1      776.60      775.69     15.57 o 
   3  10   1       42.90       45.51      6.98 o 
   4  10   1      761.01      775.10     21.84 o 
   5  10   1      156.27      142.55      6.50 o 
   6  10   1      520.48      523.19     27.81 o 
   7  10   1        5.81       12.08      7.70 o 
   8  10   1      394.22      406.45     16.99 o 
   9  10   1       77.43       76.55      5.48 o 
  10  10   1      538.27      491.95     15.67 o 
  11  10   1        5.00       21.28      5.45 o 
   1  11   1      547.41      584.67     15.57 o 
   2  11   1       71.71       65.77      6.45 o 
   3  11   1      452.15      471.05     12.18 o 
   4  11   1        0.02       13.26      6.33 o 
   5  11   1      595.99      602.96     21.24 o 
   6  11   1       19.25       20.44      6.01 o 
   7  11   1      464.61      449.74     19.87 o 
   8  11   1       11.84       18.29      7.92 o 
   9  11   1      638.27      574.96     56.44 o 
   0  12   1      335.44      349.76     13.71 o 
   1  12   1        0.30        9.66      5.62 o 
   2  12   1      181.91      182.39      9.28 o 
   3  12   1        2.09        0.94      6.24 o 
   4  12   1       40.13       43.02      6.24 o 
   5  12   1       42.42       50.63      6.48 o 
   1   0   2     2008.29     2334.36     49.34 o 
   2   0   2     5786.20     5952.91     85.36 o 
   5   0   2    14424.43    13941.20    229.17 o 
   7   0   2    13674.60    14767.83    374.47 o 
   8   0   2     8285.90     8068.15    208.42 o 
   9   0   2      420.23      431.86     11.67 o 
  10   0   2     4446.19     4390.75    113.18 o 
  11   0   2      109.84      118.28      8.75 o 
  12   0   2      148.80      149.99      6.94 o 
  13   0   2       50.15       46.97      6.75 o 
  14   0   2      121.81      136.74      6.76 o 
  15   0   2      205.21      234.52      8.97 o 
  16   0   2      748.50      835.15     24.38 o 
  17   0   2       39.07       48.87      7.28 o 
  18   0   2      106.02      114.18      8.38 o 
  19   0   2       27.70       34.52      8.01 o 
   1   1   2    10725.26    11542.07    163.51 o 
   2   1   2       23.98       45.71     12.03 o 
   3   1   2        7.42       37.63     10.59 o 
   4   1   2      300.01      285.89      9.60 o 
   5   1   2     2179.18     1898.65     36.36 o 
   6   1   2     2032.98     1933.31     29.69 o 
   7   1   2     1462.72     1188.44     16.11 o 
   8   1   2      301.99      316.86     18.03 o 
   9   1   2     2493.37     2347.54     30.51 o 
  10   1   2      192.72      202.17      5.53 o 
  11   1   2     2140.81     2171.69     36.10 o 
  12   1   2      967.26      981.73     19.06 o 
  13   1   2      154.95      168.78      5.29 o 
  14   1   2        6.00        8.77      4.72 o 
  15   1   2     1408.20     1523.26     32.41 o 
  16   1   2        3.99        7.74      4.93 o 
  17   1   2      287.04      299.20     12.83 o 
  18   1   2       16.44       18.74      4.51 o 
  19   1   2      157.45      134.17      6.70 o 
   1   2   2    12217.17    13680.01     55.71 o 
   2   2   2     1323.57     1368.56     34.71 o 
   3   2   2      395.89      406.00     11.20 o 
   4   2   2      560.81      447.42      9.37 o 
   5   2   2        7.93        4.89      7.08 o 
   6   2   2     4263.95     3841.72     66.38 o 
   7   2   2      102.58       90.29      6.32 o 
   8   2   2     2812.04     2569.35     39.78 o 
   9   2   2      389.56      430.80      6.98 o 
  10   2   2     2933.07     2930.78     33.33 o 
  11   2   2        5.85        7.87      5.94 o 
  12   2   2     1243.92     1258.31     20.82 o 
  13   2   2       97.37       94.48      4.93 o 
  14   2   2      509.29      537.57      8.48 o 
  15   2   2       39.02       54.43      5.95 o 
  16   2   2      389.79      401.65     15.94 o 
  17   2   2       19.32       19.36      4.58 o 
  18   2   2      163.16      151.26     11.70 o 
  19   2   2       32.54       33.38      4.79 o 
   1   3   2     2776.90     2557.15     42.11 o 
   2   3   2    11267.61    11775.39     69.98 o 
   3   3   2      814.38      809.35     18.51 o 
   4   3   2     2719.84     2761.61     55.12 o 
   5   3   2     1069.80      935.55     16.21 o 
   6   3   2       26.87       25.54      6.90 o 
   7   3   2     3735.71     3525.16     51.05 o 
   8   3   2      799.06      802.94     12.30 o 
   9   3   2     1347.33     1305.46     21.84 o 
  10   3   2       70.59       69.73      5.71 o 
  11   3   2      933.38      881.00     12.97 o 
  12   3   2        8.22       15.64      6.14 o 
  13   3   2      218.59      258.61     13.06 o 
  14   3   2      620.82      605.20     17.24 o 
  15   3   2      645.96      698.78     14.07 o 
  16   3   2      103.78       98.48      4.75 o 
  17   3   2      451.15      427.73     13.96 o 
  18   3   2       20.52       12.13      5.48 o 
   0   4   2     4525.66     4563.38     53.57 o 
   1   4   2     7671.42     8170.60    418.15 o 
   2   4   2     8529.65     8673.82    318.53 o 
   3   4   2     3229.84     3494.86     85.91 o 
   4   4   2     4084.67     4272.64    105.74 o 
   5   4   2     2726.80     2920.72     62.84 o 
   6   4   2     1632.44     1725.42     32.38 o 
   7   4   2        7.19       28.77      6.63 o 
   8   4   2     2942.22     2919.47     46.43 o 
   9   4   2       29.11       36.87      5.49 o 
  10   4   2     1069.60     1063.61     16.82 o 
  11   4   2        1.43       11.97      5.32 o 
  12   4   2      570.63      629.22     15.03 o 
  13   4   2      711.66      699.44     16.80 o 
  14   4   2      663.06      670.46     20.98 o 
  15   4   2      154.30      150.88      5.41 o 
  16   4   2      782.64      749.90     33.04 o 
  17   4   2        0.10        5.71      5.68 o 
  18   4   2       96.02       98.72      5.23 o 
   1   5   2      648.08      571.64     11.83 o 
   2   5   2       27.76       57.63     10.00 o 
   3   5   2      373.35      298.96      8.51 o 
   4   5   2      480.56      522.68      8.43 o 
   5   5   2        2.27       20.31      7.36 o 
   6   5   2      326.73      316.35      6.75 o 
   7   5   2      952.44      929.41     22.35 o 
   8   5   2       20.09       33.29      6.06 o 
   9   5   2      460.39      448.87      8.57 o 
  10   5   2       51.63       54.15      5.52 o 
  11   5   2      232.63      238.29      8.71 o 
  12   5   2      460.58      453.80     12.00 o 
  13   5   2       31.13       48.59      6.55 o 
  14   5   2       10.89       19.02      5.05 o 
  15   5   2       61.03       67.55      4.78 o 
  16   5   2       47.50       41.07      5.19 o 
  17   5   2      150.40      152.78      7.75 o 
   0   6   2     3948.26     4162.76     45.10 o 
   1   6   2        0.71       16.76      7.76 o 
   2   6   2      957.59      943.09     40.46 o 
   3   6   2     1251.68     1297.38     28.75 o 
   4   6   2       75.54       68.22      7.16 o 
   5   6   2      273.67      272.15      7.52 o 
   6   6   2      271.55      264.14      7.61 o 
   7   6   2      386.76      380.50      6.94 o 
   8   6   2      608.02      638.04     15.81 o 
   9   6   2        3.17        2.95      6.05 o 
  10   6   2      180.33      173.81      5.63 o 
  11   6   2      136.56      134.10      5.13 o 
  12   6   2      314.28      316.17      5.24 o 
  13   6   2      122.13      268.82     52.76 o 
  14   6   2       60.80       72.97      5.97 o 
  15   6   2        0.47        1.91      4.46 o 
  16   6   2        5.64        2.88      4.53 o 
  17   6   2       20.90       30.43      6.57 o 
   1   7   2      222.82      223.27      8.50 o 
   2   7   2      370.79      376.07      8.18 o 
   3   7   2      165.77      167.76      9.31 o 
   4   7   2      281.35      279.46      7.32 o 
   5   7   2      168.89      194.51      7.25 o 
   6   7   2     1025.85     1023.60     30.35 o 
   7   7   2      462.15      449.99     10.37 o 
   8   7   2       45.27       50.53      6.24 o 
   9   7   2       88.96       86.61      6.04 o 
  10   7   2        1.05        6.96      5.25 o 
  11   7   2        0.28       27.69      5.20 o 
  12   7   2       78.91       86.32      5.27 o 
  13   7   2        1.23       10.78      5.60 o 
  14   7   2        4.13        7.93      4.80 o 
  15   7   2       22.05       26.47      4.70 o 
  16   7   2        0.07        7.19      5.95 o 
   0   8   2       10.85       18.21      9.71 o 
   1   8   2        4.23       17.22      7.76 o 
   2   8   2      154.32      164.36      8.23 o 
   3   8   2       37.37      843.76    326.38 o 
   4   8   2      667.53      666.88     22.43 o 
   5   8   2      323.04      342.79     10.99 o 
   6   8   2      256.50      269.48      7.70 o 
   7   8   2      569.49      566.71     10.56 o 
   8   8   2      472.77      463.08     14.59 o 
   9   8   2       22.35       35.28      5.82 o 
  10   8   2       31.25       47.89      5.59 o 
  11   8   2       46.02       50.99      5.66 o 
  12   8   2       92.55       85.40      5.22 o 
  13   8   2       50.51       49.34      4.92 o 
  14   8   2        0.03        6.22      5.59 o 
   1   9   2       45.14       47.87      6.85 o 
   2   9   2      782.99      780.59     14.47 o 
   3   9   2      148.82      150.86      6.73 o 
   4   9   2     1262.41     1297.55     29.71 o 
   5   9   2      660.65      673.32     31.79 o 
   6   9   2      135.47      151.89      7.01 o 
   7   9   2      317.31      324.20      7.95 o 
   8   9   2      533.72      525.77     17.47 o 
   9   9   2        4.80       14.88      6.45 o 
  10   9   2       66.59       71.70      6.61 o 
  11   9   2       11.08        7.26      5.23 o 
  12   9   2        9.22       10.93      5.17 o 
  13   9   2       45.88       29.20      6.14 o 
   0  10   2        7.58       22.48      9.03 o 
   1  10   2       46.41       47.54      9.23 o 
   2  10   2        0.85        8.64      6.43 o 
   3  10   2      114.42      123.08      6.71 o 
   4  10   2       52.09      116.46     29.89 o 
   5  10   2       51.06       57.96      6.26 o 
   6  10   2       43.06       47.21      8.14 o 
   7  10   2        0.02      108.91     54.88 o 
   8  10   2        0.09        4.00      6.40 o 
   9  10   2       13.51       13.40      5.58 o 
  10  10   2       18.67       20.85      5.39 o 
  11  10   2       51.87       39.65      5.43 o 
   1  11   2      144.05      127.88      5.94 o 
   2  11   2        2.42        5.41      6.25 o 
   3  11   2       12.53       14.09      6.72 o 
   4  11   2       69.20       72.05      6.21 o 
   5  11   2       77.37       76.58      6.58 o 
   6  11   2       32.39       23.12      6.64 o 
   7  11   2        0.40        6.05      7.80 o 
   8  11   2        3.12       18.11     11.49 o 
   9  11   2       67.24       63.93     11.14 o 
   0  12   2      120.62      138.44      8.44 o 
   1  12   2       22.89        9.27      6.24 o 
   2  12   2        0.83       13.91      5.87 o 
   3  12   2       65.56       67.74      5.94 o 
   4  12   2       25.24       27.56      6.17 o 
   5  12   2        1.03       11.89      6.32 o 
   1   1   3      357.21      380.61     12.89 o 
   2   1   3     1724.21     1818.64     37.71 o 
   3   1   3     1003.16      991.75     16.92 o 
   4   1   3     1651.34     1546.03     22.93 o 
   5   1   3       38.09       31.28      7.33 o 
   6   1   3      258.39      273.35      6.82 o 
   7   1   3     1053.59     1186.21     17.52 o 
   8   1   3     4428.97     4299.08     66.18 o 
   9   1   3       13.49       32.74      5.90 o 
  10   1   3     2034.60     2353.08     58.92 o 
  11   1   3      163.71      164.88      5.51 o 
  12   1   3      739.29      802.50     11.85 o 
  13   1   3       12.34       12.97      5.34 o 
  14   1   3      161.26      176.27      5.38 o 
  15   1   3       67.25       71.98      4.78 o 
  16   1   3      149.38      142.03      4.78 o 
  17   1   3        0.53        4.89      4.52 o 
  18   1   3        7.50       16.11      4.31 o 
  19   1   3        0.49        5.65      7.65 o 
   0   2   3      853.77      844.35     28.79 o 
   1   2   3     1360.59     1368.78     34.74 o 
   2   2   3        1.13       12.67     11.62 o 
   3   2   3        0.03        7.10      9.67 o 
   4   2   3     1698.78     1700.21     39.61 o 
   5   2   3      643.75      628.96     10.55 o 
   6   2   3     1125.77     1096.72     47.09 o 
   7   2   3      167.95      192.03      6.33 o 
   8   2   3       85.93       64.46      5.82 o 
   9   2   3       16.88       11.28      5.46 o 
  10   2   3     1007.52     1046.69     14.97 o 
  11   2   3      112.58      118.77      5.74 o 
  12   2   3       72.49       73.46      5.44 o 
  13   2   3      465.00      453.64     11.47 o 
  14   2   3       20.36       89.32     23.67 o 
  15   2   3        1.47        6.76      4.57 o 
  16   2   3       55.80       61.26      6.03 o 
  17   2   3        1.00        4.92      4.62 o 
  18   2   3       16.08       33.95      6.02 o 
   1   3   3    10502.95    11692.19     29.82 o 
   2   3   3        1.14       12.97     11.31 o 
   3   3   3      639.13      611.90     16.35 o 
   4   3   3      502.36      553.50     15.79 o 
   5   3   3     2865.58     2853.60     65.83 o 
   6   3   3      326.90      316.28      7.03 o 
   7   3   3      226.92      212.75      6.55 o 
   8   3   3      104.01      106.63      6.05 o 
   9   3   3      330.45      308.49      6.08 o 
  10   3   3      132.99      137.09      5.94 o 
  11   3   3      650.55      672.18     12.17 o 
  12   3   3       71.11       68.29      6.05 o 
  13   3   3      156.37      170.28      7.59 o 
  14   3   3       45.03       45.98      5.23 o 
  15   3   3      215.31      231.41      8.67 o 
  16   3   3      127.12      131.63      5.97 o 
  17   3   3       26.38       30.36      4.74 o 
  18   3   3       34.95       29.19      4.66 o 
   0   4   3     2219.46     2010.82     80.74 o 
   1   4   3     1141.05     1097.49     30.84 o 
   2   4   3      100.30       87.74     10.83 o 
   3   4   3      726.92      743.34     27.60 o 
   4   4   3      363.41      291.56      7.90 o 
   5   4   3      121.30      150.14      7.29 o 
   6   4   3     1780.07     1675.64     34.01 o 
   7   4   3        6.73       22.53      6.45 o 
   8   4   3      713.72      743.76      9.49 o 
   9   4   3        2.66        3.17      5.82 o 
  10   4   3      683.44      649.65     10.70 o 
  11   4   3       13.35       20.84      5.33 o 
  12   4   3      130.87      128.51      5.27 o 
  13   4   3      160.05      150.97      6.06 o 
  14   4   3      226.87      249.35     12.07 o 
  15   4   3       12.72       28.67      5.59 o 
  16   4   3      283.00      287.15     10.03 o 
  17   4   3      187.99      182.61      6.79 o 
  18   4   3       41.64       42.00      4.80 o 
   1   5   3      984.59      849.59     13.88 o 
   2   5   3     2184.45     2256.35    111.19 o 
   3   5   3      519.20      419.07     14.37 o 
   4   5   3      391.33      446.05     15.49 o 
   5   5   3     1561.44     1615.84     36.37 o 
   6   5   3        7.57       26.84      6.07 o 
   7   5   3     1672.22     1645.73     38.61 o 
   8   5   3        0.07       11.38      6.18 o 
   9   5   3     1155.21     1169.24     24.31 o 
  10   5   3       78.85       82.18      5.40 o 
  11   5   3      396.44      408.62     10.44 o 
  12   5   3      245.64      262.80      8.03 o 
  13   5   3      106.11      112.40      4.99 o 
  14   5   3      222.23      202.68      8.77 o 
  15   5   3      394.61      422.42     21.36 o 
  16   5   3       72.25       69.36      5.81 o 
  17   5   3      176.01      157.60     13.47 o 
   0   6   3     4038.97     4138.55    138.82 o 
   1   6   3     1273.38     1280.75     16.91 o 
   2   6   3     2170.73     2258.83     87.30 o 
   3   6   3       99.74       85.78      8.66 o 
   4   6   3     1394.13     1430.17     35.80 o 
   5   6   3       37.78       24.83      7.47 o 
   6   6   3     1269.48     1187.86     29.03 o 
   7   6   3        0.30       11.27      6.11 o 
   8   6   3      516.81      499.56     12.18 o 
   9   6   3       89.21       96.53      5.94 o 
  10   6   3      745.07      775.09     17.55 o 
  11   6   3      109.15       99.47      5.23 o 
  12   6   3      463.49      500.26      9.97 o 
  13   6   3       62.99       61.88      5.86 o 
  14   6   3      186.09      175.18      5.97 o 
  15   6   3       50.50       50.11      4.63 o 
  16   6   3      272.31      236.08     11.23 o 
   1   7   3     1619.30     1687.71     26.89 o 
   2   7   3       37.99       43.29      7.92 o 
   3   7   3     1475.74     1475.96     55.07 o 
   4   7   3       99.08      131.36      8.01 o 
   5   7   3     2535.02     2531.42     83.48 o 
   6   7   3      113.49      100.55      7.40 o 
   7   7   3     1446.83     1488.83     44.62 o 
   8   7   3      952.11      966.50     28.96 o 
   9   7   3      899.33      944.48     28.45 o 
  10   7   3        7.19       18.91      5.51 o 
  11   7   3      984.08     1071.10     30.41 o 
  12   7   3       90.14       90.69      5.33 o 
  13   7   3      199.74      190.78      8.83 o 
  14   7   3       53.95       47.27      5.13 o 
  15   7   3      111.03       96.84      8.88 o 
   0   8   3     1452.77     1509.81     49.22 o 
   1   8   3        3.09       19.08      7.49 o 
   2   8   3     1145.35     1143.25     29.12 o 
   3   8   3       38.47       41.50      7.02 o 
   4   8   3      913.37      900.52     42.36 o 
   5   8   3        3.73        6.44      9.60 o 
   6   8   3      390.86      382.09     16.25 o 
   7   8   3      257.77      248.88      9.70 o 
   8   8   3      159.85      171.90      9.43 o 
   9   8   3      491.02      484.76     12.52 o 
  10   8   3      490.77      447.44     16.77 o 
  11   8   3     1079.01     1017.32     27.97 o 
  12   8   3      346.72      328.03     11.51 o 
  13   8   3      131.97      104.66      7.12 o 
  14   8   3      183.38      162.42     10.94 o 
   1   9   3     1370.96     1452.82     37.20 o 
   2   9   3       36.97       46.22      7.24 o 
   3   9   3      910.93      958.98     20.74 o 
   4   9   3       82.37       78.39      6.83 o 
   5   9   3      721.03      745.05     28.92 o 
   6   9   3       41.02       60.01     10.32 o 
   7   9   3      405.68      423.65     16.46 o 
   8   9   3      151.32      147.50      6.19 o 
   9   9   3      533.57      512.38     20.81 o 
  10   9   3      166.93      144.94     10.58 o 
  11   9   3      339.19      317.80     13.67 o 
  12   9   3       16.20       13.90      5.11 o 
  13   9   3      199.95      157.75     12.14 o 
   0  10   3      769.18      797.45     31.83 o 
   1  10   3      118.86      129.00      6.93 o 
   2  10   3      346.47      349.45      9.06 o 
   3  10   3      354.62      356.32     10.16 o 
   4  10   3      388.34      402.46     10.25 o 
   5  10   3       71.36       75.36      6.97 o 
   6  10   3      721.41      698.84     25.62 o 
   7  10   3      178.18      149.93      9.77 o 
   8  10   3      560.67      528.14     28.77 o 
   9  10   3        9.94       10.73      5.79 o 
  10  10   3      268.96      239.69     13.06 o 
  11  10   3       60.61       45.57      5.53 o 
   1  11   3      815.96      857.71     21.03 o 
   2  11   3       80.89       85.48      5.92 o 
   3  11   3      305.08      342.72     13.53 o 
   4  11   3       71.82       78.06      6.23 o 
   5  11   3      330.07      328.63     15.31 o 
   6  11   3       72.11       74.07      9.09 o 
   7  11   3      341.92      314.57     21.56 o 
   8  11   3        6.89        9.50      6.69 o 
   0  12   3        1.55       20.12      8.98 o 
   1  12   3        1.01        8.73      5.84 o 
   2  12   3       28.53       14.58      6.23 o 
   3  12   3        8.73        1.33      5.76 o 
   4  12   3       73.58       69.49      6.72 o 
   0   0   4     1355.82     1254.87     37.49 o 
   1   0   4     4014.28     4171.58     91.52 o 
   2   0   4     1548.03     1503.54     21.73 o 
   3   0   4      131.17      127.12     12.54 o 
   4   0   4     1317.83     1190.83     25.70 o 
   5   0   4     3534.20     3891.89     78.04 o 
   6   0   4     4680.78     4227.01     81.66 o 
   7   0   4     4940.92     5082.34     95.94 o 
   8   0   4     1340.78     1196.76     23.49 o 
   9   0   4     1836.38     1953.46     60.87 o 
  10   0   4     8382.94     8971.13    237.27 o 
  11   0   4     1320.61     1484.65     53.17 o 
  12   0   4     5331.59     5301.43     95.72 o 
  13   0   4      250.20      261.59      9.43 o 
  14   0   4     1057.66     1168.46     40.05 o 
  15   0   4      204.62      206.22     11.23 o 
  16   0   4      242.94      273.59     20.88 o 
  17   0   4       20.54       11.07      9.87 o 
  18   0   4      115.23      115.55      6.97 o 
   1   1   4      866.52      777.94     11.46 o 
   2   1   4      932.16      933.98     14.51 o 
   3   1   4     2664.23     2501.15     36.78 o 
   4   1   4      322.44      383.19      7.53 o 
   5   1   4    10429.47     9974.92    147.82 o 
   6   1   4      962.42      959.37     16.31 o 
   7   1   4     1342.15     1166.50     16.16 o 
   8   1   4      681.41      666.43     11.55 o 
   9   1   4     2440.33     2438.89     35.46 o 
  10   1   4      456.40      507.43      6.51 o 
  11   1   4     1601.05     1573.02     22.89 o 
  12   1   4      615.10      596.34      6.60 o 
  13   1   4      636.74      675.65     13.60 o 
  14   1   4       47.50       47.55      4.79 o 
  15   1   4      175.68      190.96      8.62 o 
  16   1   4        5.82       21.28      5.35 o 
  17   1   4      242.42      250.76     11.42 o 
  18   1   4       92.68       80.34      5.76 o 
   0   2   4     1623.74     1476.96     45.22 o 
   1   2   4     2562.23     2767.31     62.17 o 
   2   2   4     7641.51     8020.68    110.72 o 
   3   2   4      274.64      279.88      8.96 o 
   4   2   4     5812.28     5545.40    113.27 o 
   5   2   4        0.67       13.60      7.29 o 
   6   2   4     5133.77     5134.86     79.62 o 
   7   2   4      383.74      452.93      7.57 o 
   8   2   4      757.71      665.50      9.49 o 
   9   2   4       88.11       74.39      5.78 o 
  10   2   4     1104.67     1077.13     20.03 o 
  11   2   4      385.70      405.84      5.95 o 
  12   2   4      282.51      298.45      5.87 o 
  13   2   4       50.64       55.30      4.68 o 
  14   2   4      661.73      696.15     12.92 o 
  15   2   4       55.75       65.23      4.66 o 
  16   2   4      756.63      768.42     23.77 o 
  17   2   4       38.20       38.47      4.40 o 
  18   2   4      106.72       94.29      8.19 o 
   1   3   4    12165.45    12077.08    504.46 o 
   2   3   4     3175.81     3171.88     71.20 o 
   3   3   4     2656.63     2566.54     61.76 o 
   4   3   4       24.20      177.89     57.41 o 
   5   3   4     2434.26     2112.85     53.03 o 
   6   3   4        1.18       12.28      7.07 o 
   7   3   4      385.15      623.14    116.94 o 
   8   3   4      138.52      135.13      5.97 o 
   9   3   4      360.52      374.54      6.42 o 
  10   3   4      204.61      192.83      5.61 o 
  11   3   4      201.07      205.36      6.79 o 
  12   3   4      333.12      335.74      7.05 o 
  13   3   4      741.07      792.90     13.99 o 
  14   3   4      166.45      173.21      6.09 o 
  15   3   4      464.88      477.36     12.09 o 
  16   3   4       53.90       55.05      4.68 o 
  17   3   4      161.77      162.64      8.84 o 
  18   3   4        0.91        3.18      5.61 o 
   1   4   4     2491.17     2598.69    130.84 o 
   2   4   4     9553.10    10529.87     84.06 o 
   3   4   4      710.81      724.29     22.75 o 
   4   4   4     2319.17     2256.18     65.14 o 
   5   4   4      511.15      541.49     14.17 o 
   6   4   4     2656.60     2610.78     64.21 o 
   7   4   4        0.36        6.05      6.29 o 
   8   4   4      219.86      212.29      6.44 o 
   9   4   4       39.47       54.68      5.40 o 
  10   4   4      216.77      223.52      6.24 o 
  11   4   4      216.72      207.53      5.32 o 
  12   4   4      320.23      322.63      7.53 o 
  13   4   4      192.13      203.87      7.64 o 
  14   4   4       83.25       98.25      5.56 o 
  15   4   4      344.42      365.87     14.04 o 
  16   4   4       10.53       24.25      5.46 o 
  17   4   4      207.91      181.47     10.66 o 
   1   5   4       20.75       65.17      9.54 o 
   2   5   4      837.85      839.95     58.14 o 
   3   5   4      434.97      370.18     18.70 o 
   4   5   4       24.03       39.33      6.65 o 
   5   5   4     1161.64     1154.29     40.77 o 
   6   5   4        6.55        3.97      6.47 o 
   7   5   4      240.27      221.87      6.79 o 
   8   5   4        5.63        8.28      6.32 o 
   9   5   4      470.98      452.58     11.34 o 
  10   5   4       69.32       77.38      5.58 o 
  11   5   4      504.98      529.11     11.32 o 
  12   5   4      201.20      179.46      7.71 o 
  13   5   4      529.23      562.74     15.59 o 
  14   5   4        3.28       11.23      4.74 o 
  15   5   4      135.66      120.09      8.30 o 
  16   5   4      248.40      235.52     11.58 o 
  17   5   4      192.69      165.77     10.80 o 
   0   6   4     1719.18     1790.46     60.16 o 
   1   6   4       33.77       53.84      8.52 o 
   2   6   4      241.02      260.94     10.57 o 
   3   6   4        0.10      851.41    416.66 o 
   4   6   4     1401.43     1447.49     38.68 o 
   5   6   4       12.75        5.27      6.58 o 
   6   6   4      775.20      770.82     23.05 o 
   7   6   4      416.78      403.71      9.99 o 
   8   6   4      383.05      356.92      9.82 o 
   9   6   4        4.73        6.29      5.64 o 
  10   6   4      651.40      631.75     18.09 o 
  11   6   4       66.33       73.27      7.12 o 
  12   6   4      134.40      149.46      8.05 o 
  13   6   4       32.34       33.07      5.14 o 
  14   6   4       19.38       24.58      5.24 o 
  15   6   4        2.10       12.88      5.69 o 
  16   6   4       49.05       27.32      5.31 o 
   1   7   4      122.58      126.31      7.75 o 
   2   7   4        0.90        4.20      8.21 o 
   3   7   4       64.66       75.55      8.98 o 
   4   7   4       19.69       25.19      7.62 o 
   5   7   4       62.17       67.81      7.01 o 
   6   7   4      372.84      361.38     10.39 o 
   7   7   4       33.08       49.41      6.21 o 
   8   7   4        2.07       18.46      5.91 o 
   9   7   4      416.08      447.65     15.69 o 
  10   7   4        6.26       10.96      7.68 o 
  11   7   4      239.24      223.26      8.18 o 
  12   7   4        6.79        3.07      5.31 o 
  13   7   4      164.82      163.89      8.93 o 
  14   7   4        6.06       26.48      5.06 o 
  15   7   4        0.13        9.05      5.30 o 
   0   8   4      127.93      142.82     10.65 o 
   1   8   4        2.94       13.18      7.48 o 
   2   8   4       86.63       91.15      7.94 o 
   3   8   4       85.30      138.46     23.62 o 
   4   8   4       68.87       64.68      9.98 o 
   5   8   4       51.23       43.81      8.90 o 
   6   8   4       21.06       32.19      6.34 o 
   7   8   4      344.76      310.00     12.29 o 
   8   8   4       51.87       68.58      6.02 o 
   9   8   4       39.48      102.39     26.14 o 
  10   8   4       19.65       29.72      5.57 o 
  11   8   4      423.08      421.19     23.08 o 
  12   8   4      160.41      141.71      6.64 o 
  13   8   4       35.90       37.15      4.93 o 
  14   8   4      110.79       94.45     10.61 o 
   1   9   4       98.00      100.94      7.10 o 
   2   9   4        4.10        5.07      6.83 o 
   3   9   4        8.05       22.64      6.92 o 
   4   9   4      232.61      224.93      7.94 o 
   5   9   4        1.29       -2.39      8.74 o 
   6   9   4        4.17        8.77      6.97 o 
   7   9   4       24.39      155.56     46.68 o 
   8   9   4      591.51      525.02     22.45 o 
   9   9   4       97.21      109.32      5.92 o 
  10   9   4      387.93      321.23     14.46 o 
  11   9   4      430.73      387.26     15.83 o 
  12   9   4       99.12       78.36      5.51 o 
   0  10   4       27.16       31.42      9.86 o 
   1  10   4       24.33       25.90      7.09 o 
   2  10   4       36.07       58.03      7.76 o 
   3  10   4        2.94       -4.70      7.06 o 
   4  10   4        2.17       22.30      6.38 o 
   5  10   4        8.38       18.25      6.45 o 
   6  10   4       29.77       36.39      7.06 o 
   7  10   4       48.46       25.05      6.88 o 
   8  10   4       12.56       12.99      6.50 o 
   9  10   4       17.09       11.14      5.81 o 
  10  10   4       94.61       99.04     14.43 o 
   1  11   4       10.46       33.10      9.33 o 
   2  11   4        6.31       11.63      6.40 o 
   3  11   4        6.70      107.49     38.65 o 
   4  11   4        1.71        4.28      6.43 o 
   5  11   4      103.47       99.24      6.27 o 
   6  11   4        4.07       11.91      5.99 o 
   7  11   4      152.51      132.28      8.38 o 
   8  11   4        2.47       10.32      6.82 o 
   0  12   4      290.18      279.88     12.07 o 
   1  12   4        0.07        2.77      6.46 o 
   2  12   4       66.40       69.53      6.23 o 
   3  12   4       34.74       41.84      6.06 o 
   1   1   5      118.07      134.94      6.92 o 
   2   1   5      677.77      703.70     10.63 o 
   3   1   5      438.83      449.85      7.77 o 
   4   1   5     1767.51     1832.26     26.86 o 
   5   1   5     3726.63     4032.30     61.76 o 
   6   1   5        5.97       14.72      5.81 o 
   7   1   5     1981.97     2037.56     26.10 o 
   8   1   5        0.40        0.50      5.62 o 
   9   1   5      285.84      264.85      5.68 o 
  10   1   5       62.48       74.24      5.68 o 
  11   1   5       23.86       35.83      5.42 o 
  12   1   5      111.15      104.80      5.19 o 
  13   1   5      308.22      324.47      9.41 o 
  14   1   5       79.98       86.45      4.88 o 
  15   1   5      614.92      592.25     20.72 o 
  16   1   5       41.82       44.75      6.21 o 
  17   1   5       33.59       27.48      4.47 o 
  18   1   5       36.89       26.26      5.25 o 
   0   2   5      795.99      845.76     14.99 o 
   1   2   5        0.53       11.96      8.01 o 
   2   2   5      127.66      128.60      8.65 o 
   3   2   5      365.83      384.75      8.99 o 
   4   2   5     1473.38     1414.25     27.50 o 
   5   2   5      227.89      206.42      6.92 o 
   6   2   5      917.00      828.29     14.32 o 
   7   2   5        0.20        7.43      5.60 o 
   8   2   5      616.51      648.08     10.88 o 
   9   2   5      221.50      245.53      6.09 o 
  10   2   5      959.18      949.51     13.67 o 
  11   2   5        3.42       17.99      5.15 o 
  12   2   5      352.86      352.90      5.15 o 
  13   2   5        7.24      344.81     93.90 o 
  14   2   5        2.23       14.67      4.67 o 
  15   2   5       68.67       67.51      4.83 o 
  16   2   5       10.11       18.44      5.80 o 
  17   2   5        2.69       12.44      5.10 o 
  18   2   5        0.33       -4.53      4.53 o 
   1   3   5      193.52      205.71      9.92 o 
   2   3   5       13.35       27.23      9.43 o 
   3   3   5     2785.32     2820.23     57.86 o 
   4   3   5      608.14      649.01     19.09 o 
   5   3   5     2540.19     2677.98     66.13 o 
   6   3   5      300.76      312.85      6.92 o 
   7   3   5     1136.02     1042.86     16.75 o 
   8   3   5       29.45       36.64      5.90 o 
   9   3   5      492.73      505.65     11.01 o 
  10   3   5       55.49       59.28      5.24 o 
  11   3   5       57.96       80.72      5.23 o 
  12   3   5      135.75      144.31      5.39 o 
  13   3   5       14.62       26.64      4.84 o 
  14   3   5      150.62      156.07      5.68 o 
  15   3   5        0.43        3.04      4.73 o 
  16   3   5      108.18      103.99      8.63 o 
  17   3   5        1.37       20.35      5.81 o 
   0   4   5     3834.00     3673.64     24.74 o 
   1   4   5      254.62      309.00     10.61 o 
   2   4   5      968.61      940.66     17.97 o 
   3   4   5       93.09       76.01      8.13 o 
   4   4   5      415.25      408.90      7.78 o 
   5   4   5       12.50       32.75      6.76 o 
   6   4   5      240.28      227.43      8.13 o 
   7   4   5       85.90       90.48      6.55 o 
   8   4   5       13.64       18.74      6.15 o 
   9   4   5       37.51       49.29      5.85 o 
  10   4   5      186.71      210.04      5.85 o 
  11   4   5      113.13      103.94      5.25 o 
  12   4   5      733.57      749.67     14.10 o 
  13   4   5      118.91      135.56      9.01 o 
  14   4   5      915.18      891.05     19.41 o 
  15   4   5        1.87       10.62      5.09 o 
  16   4   5      491.27      465.63     18.21 o 
  17   4   5       36.63       34.76      4.88 o 
   1   5   5     3595.55     3702.79     27.04 o 
   2   5   5      375.33      414.28     14.10 o 
   3   5   5      262.56      242.55      9.88 o 
   4   5   5        4.50       17.25      7.11 o 
   5   5   5      629.68      569.04     19.33 o 
   6   5   5      136.94      174.52      7.85 o 
   7   5   5       20.31       26.07      6.35 o 
   8   5   5      332.42      316.46      7.90 o 
   9   5   5        3.59       30.78      5.74 o 
  10   5   5        1.43        7.93      5.42 o 
  11   5   5      890.59      946.70     27.78 o 
  12   5   5      353.55      359.56     17.50 o 
  13   5   5     1309.45     1279.97     53.67 o 
  14   5   5        0.01       10.06      4.85 o 
  15   5   5     1004.24     1005.13     25.53 o 
  16   5   5       39.45       42.11      5.24 o 
   0   6   5     1335.61     1365.27     18.29 o 
   1   6   5      339.29      339.13     14.93 o 
   2   6   5     1051.90     1065.16     41.05 o 
   3   6   5      149.57      145.61     13.70 o 
   4   6   5     2377.19     2309.61     87.00 o 
   5   6   5      108.17      106.31      6.73 o 
   6   6   5     1106.53     1146.80     28.54 o 
   7   6   5        6.30        9.56      7.10 o 
   8   6   5      170.25      186.40      6.07 o 
   9   6   5       69.58       77.56      5.92 o 
  10   6   5      430.60      421.93     17.26 o 
  11   6   5      135.06      144.01     10.52 o 
  12   6   5      243.02      248.35      8.69 o 
  13   6   5       73.93       79.84      5.16 o 
  14   6   5      157.76      158.46      8.59 o 
  15   6   5       39.71       32.22      4.87 o 
  16   6   5      156.47      120.27     10.23 o 
   1   7   5      263.28      293.70     14.24 o 
   2   7   5      292.41      332.04     14.61 o 
   3   7   5     1596.42     1710.27     92.37 o 
   4   7   5      601.35      557.49     23.71 o 
   5   7   5     1577.69     1695.50     60.10 o 
   6   7   5       30.56       26.04      6.48 o 
   7   7   5      266.09      290.67     11.41 o 
   8   7   5        1.06        8.96      5.72 o 
   9   7   5      908.76      907.79     22.81 o 
  10   7   5        7.99       17.11      5.58 o 
  11   7   5     1166.14     1173.96     41.57 o 
  12   7   5       24.17       36.10      5.10 o 
  13   7   5      325.64      327.49     14.38 o 
  14   7   5      236.62      177.93      8.99 o 
  15   7   5      219.47      169.08     10.38 o 
   0   8   5      269.40      251.67     12.14 o 
   1   8   5      386.83      395.56     14.28 o 
   2   8   5      769.16      760.62     26.29 o 
   3   8   5      209.14      170.55      7.75 o 
   4   8   5     2636.06     2554.71    117.68 o 
   5   8   5        3.05       25.33      7.27 o 
   6   8   5     1942.86     1863.05     69.63 o 
   7   8   5       31.21       27.47      6.04 o 
   8   8   5      751.61      718.20     25.51 o 
   9   8   5       55.03       55.54      6.00 o 
  10   8   5      603.82      574.70     30.26 o 
  11   8   5      157.44      144.47     11.09 o 
  12   8   5       90.54       85.38      5.22 o 
  13   8   5       16.58       11.88      4.96 o 
   1   9   5      523.65      549.20     16.51 o 
   2   9   5       68.34       69.23      7.45 o 
   3   9   5      733.17      733.96     24.48 o 
   4   9   5       46.30       49.71      7.03 o 
   5   9   5     1417.81     1349.51     66.50 o 
   6   9   5        8.44        1.97      7.11 o 
   7   9   5      911.47      875.23     45.65 o 
   8   9   5       24.69       29.12      6.20 o 
   9   9   5      302.56      302.50     15.08 o 
  10   9   5        2.02       -0.20      6.83 o 
  11   9   5      252.40      237.57     16.34 o 
  12   9   5        7.20       13.55      5.32 o 
   0  10   5      566.43      606.38     28.07 o 
   1  10   5       50.24       65.47      7.78 o 
   2  10   5      493.42      500.17     14.75 o 
   3  10   5        6.49        4.02      6.25 o 
   4  10   5      242.28      264.36      8.93 o 
   5  10   5        2.10       -3.06      5.65 o 
   6  10   5      160.21      181.27      9.14 o 
   7  10   5        3.13       23.66      6.89 o 
   8  10   5      137.85      133.99     13.32 o 
   9  10   5        5.75       14.64      6.18 o 
  10  10   5      120.65       97.42      6.20 o 
   1  11   5      377.44      399.17     14.28 o 
   2  11   5        5.36        6.43      6.56 o 
   3  11   5      527.57      533.80     22.55 o 
   4  11   5        0.96        1.39      6.14 o 
   5  11   5      195.15      204.34     11.49 o 
   6  11   5       38.17       38.46      5.91 o 
   7  11   5      121.16      118.50     10.83 o 
   0   0   6     9784.22    10802.59    531.86 o 
   1   0   6        2.88       -1.32      8.88 o 
   2   0   6      565.92      401.58     11.53 o 
   3   0   6       50.06       55.80      9.48 o 
   4   0   6     2405.39     2149.31     61.53 o 
   5   0   6      471.47      512.05     14.31 o 
   6   0   6     3497.23     3803.69    230.16 o 
   7   0   6       16.26        8.83      8.56 o 
   8   0   6      863.41      835.02     16.77 o 
   9   0   6      300.25      310.51      8.27 o 
  10   0   6     1917.12     1970.63     42.94 o 
  11   0   6       50.67       53.25      7.33 o 
  12   0   6     2249.94     2419.66     50.36 o 
  13   0   6      384.45      376.63     13.75 o 
  14   0   6     1018.19     1080.61     59.00 o 
  15   0   6      603.16      597.14     49.52 o 
  16   0   6      822.09      802.86     34.88 o 
  17   0   6       65.12       60.81      6.86 o 
  18   0   6      277.27      205.03     27.11 o 
   1   1   6     1790.16     1705.89     23.70 o 
   2   1   6     1721.16     1656.66     26.36 o 
   3   1   6     5496.97     5405.24     70.67 o 
   4   1   6      135.30      222.90     27.14 o 
   5   1   6     6658.14     6329.89     95.84 o 
   6   1   6       47.93       49.00      6.17 o 
   7   1   6      947.82     1000.01     39.86 o 
   8   1   6      137.48      300.51     60.10 o 
   9   1   6     1311.40     1326.42     23.77 o 
  10   1   6       56.94       61.98      5.24 o 
  11   1   6     1141.86     1194.07     21.91 o 
  12   1   6       48.20       55.18      4.99 o 
  13   1   6     1319.67     1367.99     25.95 o 
  14   1   6        5.40       13.77      4.84 o 
  15   1   6       61.00       77.28      4.66 o 
  16   1   6       54.47       35.68      4.91 o 
  17   1   6      147.69      143.40      5.84 o 
   0   2   6     2565.80     2593.46     51.42 o 
   1   2   6      323.20      364.41      9.42 o 
   2   2   6     5957.27     5863.81    102.81 o 
   3   2   6       73.88       78.58      6.34 o 
   4   2   6     3148.67     3016.71     64.40 o 
   5   2   6      267.79      264.28      6.27 o 
   6   2   6     2453.30     2288.72     41.63 o 
   7   2   6      140.58      177.32     10.86 o 
   8   2   6      114.21      125.15      6.26 o 
   9   2   6      108.49      111.08      5.80 o 
  10   2   6      966.48     1048.61     15.00 o 
  11   2   6       35.97       31.13      5.06 o 
  12   2   6     1748.28     1779.67     40.55 o 
  13   2   6       56.08       66.59      5.45 o 
  14   2   6      495.00      505.61     15.27 o 
  15   2   6        9.67       16.72      5.97 o 
  16   2   6       41.28       51.52      6.68 o 
  17   2   6        2.08       10.10      4.60 o 
   1   3   6     3071.30     2966.95     74.79 o 
   2   3   6      103.07      104.12      7.78 o 
   3   3   6     3688.64     3421.71     97.51 o 
   4   3   6      455.43      414.62     10.69 o 
   5   3   6     5871.43     5786.16    148.92 o 
   6   3   6      131.61     1082.13    347.90 o 
   7   3   6      227.30      213.11      6.14 o 
   8   3   6      161.16      173.96      7.63 o 
   9   3   6      260.18      258.42      7.36 o 
  10   3   6       10.85       22.53      5.79 o 
  11   3   6      320.30      351.80     11.71 o 
  12   3   6      258.01      241.35      5.77 o 
  13   3   6      620.78      635.41     20.31 o 
  14   3   6        1.10       11.94      4.61 o 
  15   3   6      104.35      102.67      6.85 o 
  16   3   6        3.12       18.91      4.99 o 
  17   3   6       70.75       80.20      7.13 o 
   0   4   6      324.11      301.11     12.64 o 
   1   4   6        0.04        5.59      8.40 o 
   2   4   6     2259.59     2379.42     54.05 o 
   3   4   6       97.05      135.63      8.24 o 
   4   4   6     4518.79     4481.86     70.04 o 
   5   4   6      159.53      172.40      7.01 o 
   6   4   6     2207.20     2243.69     45.00 o 
   7   4   6      897.18      930.49     27.13 o 
   8   4   6        6.80       19.94      6.00 o 
   9   4   6     1847.16     1947.91     48.30 o 
  10   4   6      140.57      135.67      5.76 o 
  11   4   6       98.81      116.71      5.52 o 
  12   4   6        9.85       16.02      6.48 o 
  13   4   6      270.78      266.09      6.60 o 
  14   4   6       44.51       52.85      5.39 o 
  15   4   6       10.58       13.83      4.85 o 
  16   4   6       86.60       77.49      4.83 o 
   1   5   6      283.80      337.77     11.37 o 
   2   5   6      319.01      297.22     10.37 o 
   3   5   6      790.80      758.33     18.53 o 
   4   5   6        9.30        0.50      6.94 o 
   5   5   6     1305.97     1141.73     23.27 o 
   6   5   6      179.72      194.52      6.55 o 
   7   5   6       33.39       44.08      5.96 o 
   8   5   6      328.39      329.01      8.64 o 
   9   5   6      726.79      728.43     24.11 o 
  10   5   6      705.57      741.04     23.68 o 
  11   5   6      681.64      637.90     22.44 o 
  12   5   6      146.26      142.64      6.62 o 
  13   5   6      587.42      567.23     26.45 o 
  14   5   6        6.90        9.83      5.04 o 
  15   5   6       95.65       87.72      9.66 o 
  16   5   6       22.46       13.30      5.55 o 
   0   6   6        8.81       30.49     14.92 o 
   1   6   6      259.58      243.65     18.15 o 
   2   6   6      312.82      320.67     12.59 o 
   3   6   6      235.79      239.93      8.56 o 
   4   6   6      194.86      205.69      9.81 o 
   5   6   6       68.18       67.24      6.59 o 
   6   6   6      312.96      307.63      8.58 o 
   7   6   6       31.76       32.74      6.00 o 
   8   6   6       78.54       82.51      5.94 o 
   9   6   6       84.60       85.20      5.98 o 
  10   6   6      399.44      388.04     16.93 o 
  11   6   6       10.49       17.08      5.13 o 
  12   6   6      428.18      417.91     21.92 o 
  13   6   6       29.63       17.38      5.36 o 
  14   6   6       97.85       86.98      6.62 o 
  15   6   6        0.57        1.97      4.99 o 
   1   7   6       72.70       65.55     10.03 o 
   2   7   6       39.83       60.75     10.15 o 
   3   7   6       40.00       44.61      7.64 o 
   4   7   6      164.88      158.95     13.13 o 
   5   7   6      174.05      195.43     12.32 o 
   6   7   6        2.18        4.93      6.13 o 
   7   7   6       75.05       78.96      6.06 o 
   8   7   6       59.13       51.94      5.85 o 
   9   7   6       54.39       43.62      5.77 o 
  10   7   6       43.72       45.01      6.85 o 
  11   7   6       31.08       31.09      5.07 o 
  12   7   6       16.21       28.76      5.15 o 
  13   7   6      235.05      206.37     13.41 o 
  14   7   6        3.12       -1.57      5.46 o 
   0   8   6      453.65      434.15     15.99 o 
   1   8   6      396.17      402.45     10.69 o 
   2   8   6       15.50       41.56      9.64 o 
   3   8   6       11.74       26.84      6.78 o 
   4   8   6        0.18        1.69      6.20 o 
   5   8   6        1.15       10.53      7.29 o 
   6   8   6        2.46        9.18      6.31 o 
   7   8   6       72.67       69.29      6.11 o 
   8   8   6        0.05       10.93      6.11 o 
   9   8   6       10.76       24.36      6.59 o 
  10   8   6        1.56       11.82      5.77 o 
  11   8   6        2.49        7.76      5.28 o 
  12   8   6       55.61       54.19      6.14 o 
  13   8   6        8.64       18.52      5.04 o 
   1   9   6      247.25      219.91     10.21 o 
   2   9   6       41.55       42.50      9.19 o 
   3   9   6      333.98      286.08     13.53 o 
   4   9   6      167.09      149.73      6.63 o 
   5   9   6        3.37       12.50      6.11 o 
   6   9   6        0.09       -2.48      7.99 o 
   7   9   6        8.70       24.29      7.07 o 
   8   9   6       11.63       13.30      6.02 o 
   9   9   6       11.44       24.50      5.71 o 
  10   9   6        6.40       -2.28      5.49 o 
  11   9   6       34.39       33.73      5.67 o 
   0  10   6        9.15       -9.84     13.55 o 
   1  10   6       29.75       42.00      9.38 o 
   2  10   6        6.16       21.06      9.33 o 
   3  10   6        2.76        1.91      7.06 o 
   4  10   6       38.20       47.70      6.20 o 
   5  10   6       25.20       26.68      5.83 o 
   6  10   6       30.39       22.14      5.83 o 
   7  10   6       20.88        8.45      6.15 o 
   8  10   6       28.77       24.68      9.19 o 
   9  10   6        0.00       14.65     10.12 o 
   1  11   6       80.80      108.47      9.58 o 
   2  11   6        0.00        9.16      7.13 o 
   3  11   6       27.06       31.76      8.27 o 
   4  11   6        0.73        4.16      6.20 o 
   5  11   6        0.20        5.05      5.86 o 
   1   1   7     1633.02     1822.59     29.16 o 
   2   1   7      335.90      358.05      7.79 o 
   3   1   7     1731.68     1777.90     27.70 o 
   4   1   7        0.06        1.96      6.02 o 
   5   1   7        8.57       15.52      6.16 o 
   6   1   7       17.91       27.90      5.98 o 
   7   1   7       27.60       29.92      5.86 o 
   8   1   7       50.84       42.59      5.82 o 
   9   1   7       15.93       20.77      5.42 o 
  10   1   7      133.99      136.18      5.27 o 
  11   1   7        0.11       18.37      5.02 o 
  12   1   7      391.78      378.54      6.19 o 
  13   1   7       45.45       54.73      4.88 o 
  14   1   7       33.56       40.49      4.60 o 
  15   1   7       34.64       44.38      4.49 o 
  16   1   7       82.64       73.94      5.43 o 
  17   1   7        0.04       -0.25      4.42 o 
   0   2   7       86.50       73.36     11.60 o 
   1   2   7      418.04      446.28      7.64 o 
   2   2   7      679.85      700.63      9.04 o 
   3   2   7      690.16      655.01     12.36 o 
   4   2   7      234.15      224.91      6.21 o 
   5   2   7       78.01       85.77      6.11 o 
   6   2   7      413.72      396.32      7.10 o 
   7   2   7       65.55       72.14      6.09 o 
   8   2   7      352.60      331.23      8.47 o 
   9   2   7       22.00       30.72      5.63 o 
  10   2   7        5.43        8.84      5.29 o 
  11   2   7      255.23      274.89      6.95 o 
  12   2   7       63.09       67.54      4.88 o 
  13   2   7       97.49       88.61      6.17 o 
  14   2   7       21.77       31.12      5.33 o 
  15   2   7       29.07       33.99      5.40 o 
  16   2   7       26.29       33.98      4.79 o 
  17   2   7       13.27       41.60      8.12 o 
   1   3   7      834.16      845.30     22.25 o 
   2   3   7       67.21       68.46      7.43 o 
   3   3   7      467.99      474.24     16.18 o 
   4   3   7        2.54        9.79      6.26 o 
   5   3   7      132.47      145.72      6.68 o 
   6   3   7       67.52       78.65      5.94 o 
   7   3   7       60.72       72.69      5.66 o 
   8   3   7      868.12      835.39     20.45 o 
   9   3   7       45.47       45.13      5.37 o 
  10   3   7      831.76      910.97     24.06 o 
  11   3   7      253.52      279.26     10.09 o 
  12   3   7       14.02       13.67      5.05 o 
  13   3   7      428.83      438.97     21.13 o 
  14   3   7       11.81       22.72      4.69 o 
  15   3   7       31.59       46.90      4.83 o 
  16   3   7        3.79       13.71      6.30 o 
   0   4   7       56.59       78.09     11.45 o 
   1   4   7       37.32       44.85      8.00 o 
   2   4   7      733.48      762.96     22.29 o 
   3   4   7      468.47      443.71      8.99 o 
   4   4   7     2118.22     2027.30     46.33 o 
   5   4   7       11.11       13.06      6.65 o 
   6   4   7      775.78      776.13     21.49 o 
   7   4   7      386.03      362.44     15.72 o 
   8   4   7      292.63      291.18      6.12 o 
   9   4   7       85.78       94.88      6.11 o 
  10   4   7      515.85      532.07     15.02 o 
  11   4   7      636.46      616.54     24.53 o 
  12   4   7      529.31      547.99     25.30 o 
  13   4   7      210.65      203.90      7.31 o 
  14   4   7       84.67       94.70      5.27 o 
  15   4   7        6.65        6.97      5.06 o 
  16   4   7       25.23       12.24      5.09 o 
   1   5   7       49.12       40.54      8.26 o 
   2   5   7      261.69      257.57     10.84 o 
   3   5   7     1653.64     1732.41     34.46 o 
   4   5   7      762.24      813.30     21.22 o 
   5   5   7     1935.66     1948.80     55.29 o 
   6   5   7      311.64      335.88     11.41 o 
   7   5   7      435.18      411.64     10.26 o 
   8   5   7      367.17      365.32      9.32 o 
   9   5   7      803.46      784.40     22.00 o 
  10   5   7      452.12      458.89     16.95 o 
  11   5   7      699.77      721.32     31.16 o 
  12   5   7      480.33      454.46     19.12 o 
  13   5   7      128.37      130.70      8.17 o 
  14   5   7        0.12        8.22     11.34 o 
  15   5   7      102.34       86.12      7.41 o 
   0   6   7      835.51      803.71     23.36 o 
   1   6   7      178.22      180.91      8.81 o 
   2   6   7      438.48      485.04      8.94 o 
   3   6   7       45.71       57.77      8.22 o 
   4   6   7     1308.48     1296.97     58.38 o 
   5   6   7       76.55       85.33      6.97 o 
   6   6   7      503.83      511.17     13.02 o 
   7   6   7        0.41       -2.73      5.79 o 
   8   6   7      104.49      106.54      5.75 o 
   9   6   7      156.52      177.16     12.04 o 
  10   6   7      524.28      551.67     26.49 o 
  11   6   7       15.47       15.77      5.23 o 
  12   6   7      398.00      381.01     18.70 o 
  13   6   7       14.51       14.85      5.28 o 
  14   6   7      313.64      266.18     19.65 o 
   1   7   7      367.82      432.90     20.23 o 
   2   7   7      267.80      255.80      8.46 o 
   3   7   7      229.16      269.11      8.38 o 
   4   7   7        0.01        0.15      6.68 o 
   5   7   7     1342.51     1329.32     66.79 o 
   6   7   7       59.10       72.90      6.56 o 
   7   7   7      565.95      587.18     22.61 o 
   8   7   7       18.20       28.46      5.71 o 
   9   7   7      205.80      221.11     12.71 o 
  10   7   7       37.43       35.64      5.54 o 
  11   7   7      285.11      276.81     20.74 o 
  12   7   7       10.67       10.79      4.99 o 
  13   7   7      213.98      185.30     12.69 o 
   0   8   7     1743.28     1833.17     17.75 o 
   1   8   7       49.27       59.58      9.62 o 
   2   8   7     1457.53     1441.02     64.92 o 
   3   8   7       18.80        4.03     15.30 o 
   4   8   7     1302.42     1269.26     40.94 o 
   5   8   7       16.46       34.98      6.65 o 
   6   8   7      597.34      610.94     21.15 o 
   7   8   7        8.60        6.51      6.27 o 
   8   8   7      189.34      193.25      9.97 o 
   9   8   7       41.77       41.51      5.83 o 
  10   8   7      177.46      154.71      9.42 o 
  11   8   7       42.26       39.09      5.41 o 
  12   8   7      251.65      221.56     14.89 o 
   1   9   7      531.04      571.64     10.71 o 
   2   9   7        0.26       14.31     11.14 o 
   3   9   7     1226.13     1156.48     64.07 o 
   4   9   7        0.38       24.53      7.77 o 
   5   9   7      415.76      446.48     18.06 o 
   6   9   7        4.42       19.01      6.60 o 
   7   9   7      111.70      118.49      9.97 o 
   8   9   7        1.64        5.23      6.84 o 
   9   9   7      130.68      116.84      9.16 o 
  10   9   7       42.62       43.08      5.92 o 
   0  10   7        1.90       57.43     13.00 o 
   1  10   7        3.16        9.95     23.58 o 
   2  10   7      262.75      269.20      9.76 o 
   3  10   7        0.47        6.61      9.44 o 
   4  10   7      581.72      580.69     37.77 o 
   5  10   7        9.84       21.82      6.22 o 
   6  10   7      255.83      256.85     26.02 o 
   7  10   7        2.31        6.09      6.09 o 
   8  10   7      135.49      114.26     19.59 o 
   1  11   7       87.43       96.71      9.23 o 
   2  11   7       50.28       51.49     12.31 o 
   3  11   7      283.34      285.37     17.88 o 
   0   0   8      198.54      146.39     28.35 o 
   1   0   8      534.21      555.35     14.90 o 
   2   0   8     2153.34     2081.70     58.09 o 
   3   0   8     1652.20     1780.78     42.82 o 
   4   0   8      589.71      561.72     12.98 o 
   5   0   8     1020.65     1072.22     38.28 o 
   6   0   8     1006.88      965.46     35.45 o 
   7   0   8     2153.60     2097.32     73.53 o 
   8   0   8      907.86      895.48     31.99 o 
   9   0   8      190.31      206.30     17.29 o 
  10   0   8       68.53       88.09      6.85 o 
  11   0   8      275.76      291.11     11.55 o 
  12   0   8      688.16      701.28     26.72 o 
  13   0   8       14.11       18.77      9.50 o 
  14   0   8      192.01      199.90     18.43 o 
  15   0   8       34.20       28.30      8.86 o 
  16   0   8       20.24        4.48      6.45 o 
   1   1   8     2594.77     2495.06     61.69 o 
   2   1   8        1.60        8.23      6.51 o 
   3   1   8     4528.72     4394.87     81.88 o 
   4   1   8       77.65       79.18      6.07 o 
   5   1   8     2762.76     2798.90     49.59 o 
   6   1   8     1059.83     1020.22     25.15 o 
   7   1   8     1595.80     1625.83     47.63 o 
   8   1   8       10.01       20.05      5.68 o 
   9   1   8      519.90      548.49     18.03 o 
  10   1   8        1.59       -2.54      5.25 o 
  11   1   8      633.89      656.61     21.40 o 
  12   1   8        5.88       10.41      6.24 o 
  13   1   8      999.46      967.24     32.65 o 
  14   1   8       34.87       41.23      4.71 o 
  15   1   8      147.51      162.86     13.80 o 
  16   1   8        7.77        5.18      4.48 o 
   0   2   8       13.49        1.14     10.72 o 
   1   2   8      461.76      407.51      9.77 o 
   2   2   8     1832.79     1837.65     32.05 o 
   3   2   8      153.99      155.84      5.96 o 
   4   2   8     4210.45     4038.83     87.52 o 
   5   2   8        2.87       11.42      5.70 o 
   6   2   8     1904.32     1960.62     45.72 o 
   7   2   8       86.44       80.04      6.01 o 
   8   2   8      398.17      403.55      8.78 o 
   9   2   8      211.03      210.97      9.20 o 
  10   2   8      540.53      554.27     19.62 o 
  11   2   8       46.87       55.27      5.13 o 
  12   2   8      652.36      699.15     27.60 o 
  13   2   8        6.20       11.82      5.68 o 
  14   2   8      194.90      201.66     10.64 o 
  15   2   8        0.03       18.66      4.59 o 
  16   2   8      180.03      163.50     10.33 o 
   1   3   8      556.64      573.64     17.56 o 
   2   3   8      210.03      219.64      7.29 o 
   3   3   8     2575.69     2559.38     69.79 o 
   4   3   8      715.61      656.80     17.51 o 
   5   3   8     2462.56     2329.57     71.99 o 
   6   3   8       27.19       36.56      5.73 o 
   7   3   8       97.49      113.41      5.64 o 
   8   3   8      149.46      167.00     11.60 o 
   9   3   8      603.01      657.67     21.53 o 
  10   3   8        1.95       10.12      4.97 o 
  11   3   8     1066.85     1071.07     43.89 o 
  12   3   8       35.03       38.87      5.01 o 
  13   3   8      452.20      443.12     24.76 o 
  14   3   8       90.65       88.88      9.60 o 
  15   3   8      101.61      109.38      8.81 o 
  16   3   8       10.73       10.84      7.87 o 
   0   4   8      294.11      335.73     25.95 o 
   1   4   8      263.20      261.43     11.38 o 
   2   4   8      144.44      154.64      7.85 o 
   3   4   8     1153.77     1172.23     37.92 o 
   4   4   8      252.86      257.70      9.90 o 
   5   4   8     1699.33     1695.66     56.25 o 
   6   4   8        5.54        4.58      6.11 o 
   7   4   8       93.09      107.29      5.95 o 
   8   4   8       16.94       24.16      5.63 o 
   9   4   8      344.50      337.16     12.30 o 
  10   4   8      708.05      740.94     30.68 o 
  11   4   8       46.73       54.87      5.56 o 
  12   4   8      889.28      925.48     42.97 o 
  13   4   8        1.55        6.19      5.29 o 
  14   4   8      544.16      507.21     33.28 o 
  15   4   8        0.67        8.21      5.04 o 
   1   5   8      782.65      801.88     20.63 o 
   2   5   8       71.57       89.62      7.44 o 
   3   5   8      865.40      856.96     21.64 o 
   4   5   8      244.08      239.43     10.11 o 
   5   5   8     2352.19     2444.17     55.42 o 
   6   5   8      763.99      738.00     20.22 o 
   7   5   8      827.37      811.85     29.73 o 
   8   5   8       83.58       97.81      8.41 o 
   9   5   8      285.49      301.38     14.27 o 
  10   5   8       24.79       27.33      5.52 o 
  11   5   8       53.93       66.11      5.96 o 
  12   5   8        2.34        6.76      5.97 o 
  13   5   8       57.16       55.46      5.74 o 
  14   5   8       77.05       74.17      6.79 o 
   0   6   8      146.45      134.38     12.21 o 
   1   6   8      102.71      112.01      7.56 o 
   2   6   8      160.82      186.89     13.77 o 
   3   6   8      135.27      147.96      8.86 o 
   4   6   8      366.80      393.46     15.35 o 
   5   6   8      229.63      219.21     10.15 o 
   6   6   8      538.17      528.58     21.87 o 
   7   6   8       66.23      149.61     34.11 o 
   8   6   8      122.78      118.75      8.62 o 
   9   6   8        2.85       16.11      6.48 o 
  10   6   8        5.19       11.24      5.38 o 
  11   6   8       21.13       22.66      5.48 o 
  12   6   8       11.74       18.64      5.14 o 
  13   6   8       20.52       20.82      5.28 o 
   1   7   8      104.40      133.70     11.03 o 
   2   7   8        1.32        9.16      6.90 o 
   3   7   8      207.54      213.62     16.87 o 
   4   7   8      177.66      172.48      9.54 o 
   5   7   8       26.47       22.15      6.62 o 
   6   7   8      172.77      175.92     12.47 o 
   7   7   8       32.30       28.43      6.91 o 
   8   7   8       43.02       41.60      5.76 o 
   9   7   8       32.72       49.73      5.98 o 
  10   7   8       16.87       15.90      5.96 o 
  11   7   8       26.02       24.55      5.28 o 
  12   7   8       16.83       18.31      5.03 o 
   0   8   8      184.90      146.03     13.90 o 
   1   8   8       11.28       23.28      6.97 o 
   2   8   8        4.19        3.55     11.98 o 
   3   8   8       64.44      320.53    132.94 o 
   4   8   8        0.25        3.70      6.94 o 
   5   8   8        3.67        7.51     12.88 o 
   6   8   8       12.11       24.79      8.96 o 
   7   8   8        9.03       22.68      7.96 o 
   8   8   8        0.81       14.19      6.37 o 
   9   8   8        0.02        1.44      5.76 o 
  10   8   8        0.81       12.15      7.90 o 
  11   8   8       48.82       55.41      7.17 o 
   1   9   8        3.51       16.05     13.39 o 
   2   9   8      226.35      201.70     22.95 o 
   3   9   8      134.07      116.56      7.63 o 
   4   9   8      144.02      178.52     38.95 o 
   5   9   8       29.93       24.54      6.79 o 
   6   9   8      134.81      121.80      6.99 o 
   7   9   8        0.98        5.10      6.45 o 
   8   9   8        8.87       15.67      7.40 o 
   9   9   8        1.75        5.57      6.05 o 
   0  10   8      146.06      153.07     18.48 o 
   1  10   8       90.19       55.88     21.92 o 
   2  10   8       39.90       36.13      7.68 o 
   3  10   8        7.53        5.59     13.67 o 
   4  10   8        6.79       27.60     10.45 o 
   5  10   8        9.23       11.27     13.65 o 
   6  10   8        6.27        5.64      7.89 o 
   1   1   9      232.06      210.57      6.48 o 
   2   1   9       80.34       90.32      6.16 o 
   3   1   9        9.29       21.65      4.98 o 
   4   1   9      207.17      214.32      6.16 o 
   5   1   9       23.66       19.20      5.78 o 
   6   1   9       11.21       16.03     12.75 o 
   7   1   9      378.86      392.74     13.88 o 
   8   1   9      175.72      180.24     11.09 o 
   9   1   9        2.82       18.07      5.41 o 
  10   1   9       74.56       84.87      5.42 o 
  11   1   9       23.23       29.58      6.19 o 
  12   1   9      134.76      122.05      8.46 o 
  13   1   9      266.49      248.54     14.36 o 
  14   1   9       29.61       35.57      5.29 o 
  15   1   9       42.78       33.63      4.83 o 
   0   2   9      588.37      576.48     34.56 o 
   1   2   9        0.35       10.95      5.71 o 
   2   2   9      883.79      817.30     21.59 o 
   3   2   9      159.59      156.93      5.46 o 
   4   2   9       14.77       15.65      5.71 o 
   5   2   9       17.94       26.11      5.82 o 
   6   2   9        0.81       10.15      5.69 o 
   7   2   9       25.27       24.73      5.77 o 
   8   2   9        8.95       27.33      5.33 o 
   9   2   9      149.65      139.99      5.54 o 
  10   2   9       66.17       65.02      5.71 o 
  11   2   9        0.02       13.91      5.00 o 
  12   2   9      134.64      141.92      8.09 o 
  13   2   9        8.45       13.94      4.79 o 
  14   2   9      116.58      101.92     10.72 o 
  15   2   9        0.02        1.57      4.78 o 
   1   3   9      169.08      173.38      7.28 o 
   2   3   9      376.10      347.95     10.33 o 
   3   3   9      201.99      214.80      6.78 o 
   4   3   9      923.60      964.86     31.80 o 
   5   3   9        5.71        5.89      6.08 o 
   6   3   9        0.17        4.94      5.50 o 
   7   3   9      125.32      140.61      6.33 o 
   8   3   9       15.84       24.30      5.60 o 
   9   3   9      173.82      179.74     10.38 o 
  10   3   9        2.58        6.08      5.05 o 
  11   3   9      146.64      156.24      7.49 o 
  12   3   9        5.33        4.75      5.03 o 
  13   3   9      157.96      139.97     10.70 o 
  14   3   9       53.50       36.11      4.71 o 
  15   3   9       93.87       84.17      6.57 o 
   0   4   9      320.71      331.88     22.06 o 
   1   4   9      209.73      194.71      8.72 o 
   2   4   9     1169.81     1175.43     43.88 o 
   3   4   9       47.00       55.14      7.68 o 
   4   4   9     1602.07     1602.99     54.31 o 
   5   4   9       79.72       88.34      6.66 o 
   6   4   9      652.71      657.63     27.34 o 
   7   4   9      185.26      200.80      7.32 o 
   8   4   9      454.67      457.53     27.14 o 
   9   4   9       11.69       20.87      6.71 o 
  10   4   9      290.47      288.41     12.91 o 
  11   4   9        0.71       17.18      6.05 o 
  12   4   9      134.44      135.00      9.50 o 
  13   4   9        4.21       17.06      5.50 o 
  14   4   9        5.13        9.94      5.93 o 
   1   5   9      841.17      848.61     46.37 o 
   2   5   9      404.99      386.21     13.18 o 
   3   5   9     1127.88     1175.05     45.84 o 
   4   5   9      167.33      181.39     11.98 o 
   5   5   9     1500.73     1525.02     55.29 o 
   6   5   9      322.67      327.72     10.24 o 
   7   5   9      561.22      596.10     27.09 o 
   8   5   9        0.83        6.42      5.78 o 
   9   5   9      278.08      301.10     19.11 o 
  10   5   9       90.92       88.67      5.26 o 
  11   5   9      277.20      261.84     21.17 o 
  12   5   9        9.77       10.52      7.65 o 
  13   5   9       77.17       72.39     11.60 o 
   0   6   9      177.39      206.15     17.16 o 
   1   6   9       25.59       53.04      7.03 o 
   2   6   9      127.18      139.99     12.85 o 
   3   6   9      162.87      152.99     13.03 o 
   4   6   9      563.69      584.42     28.72 o 
   5   6   9       12.70        5.40      6.25 o 
   6   6   9      597.87      621.70     24.90 o 
   7   6   9      120.90      113.24      5.93 o 
   8   6   9      404.92      429.45     23.28 o 
   9   6   9        0.13       13.27      5.66 o 
  10   6   9      398.10      384.17     21.57 o 
  11   6   9        2.23        0.40      5.00 o 
  12   6   9      168.36      150.93     10.92 o 
   1   7   9      600.13      601.81     34.57 o 
   2   7   9       46.33       36.11      7.68 o 
   3   7   9      455.71      485.40     28.19 o 
   4   7   9        0.07        6.85     10.08 o 
   5   7   9      219.79      238.80     12.50 o 
   6   7   9      162.06      167.52     14.69 o 
   7   7   9       61.56       72.79      9.57 o 
   8   7   9        1.73       14.22      6.02 o 
   9   7   9      114.97      122.15      8.65 o 
  10   7   9       64.93       62.08      5.49 o 
  11   7   9       55.35       58.17      8.32 o 
   0   8   9      635.64      683.63     70.60 o 
   1   8   9       16.68       12.00      6.87 o 
   2   8   9      611.69      643.73     42.01 o 
   3   8   9      163.55      166.12     13.40 o 
   4   8   9      529.17      519.67     39.37 o 
   5   8   9       19.96       26.06      6.96 o 
   6   8   9      370.46      378.88     29.91 o 
   7   8   9        0.07        2.70      6.54 o 
   8   8   9      316.95      315.68     32.39 o 
   9   8   9       41.84       47.21      6.49 o 
  10   8   9      220.05      217.18     19.32 o 
   1   9   9      235.46      269.64     25.37 o 
   2   9   9       32.55       44.38      8.04 o 
   3   9   9      340.09      326.90     22.93 o 
   4   9   9       48.72       60.33      6.63 o 
   5   9   9      250.56      229.02     24.30 o 
   6   9   9        0.19        9.66      6.79 o 
   7   9   9      231.92      202.41     23.20 o 
   0  10   9      109.90      112.87     19.84 o 
   1  10   9        2.68        0.37      8.88 o 
   2  10   9      354.90      315.68     25.18 o 
   3  10   9        6.40       32.18      8.63 o 
   0   0  10     3529.15     3236.36    309.00 o 
   1   0  10      311.35      316.22     22.29 o 
   2   0  10     2945.70     2964.22    116.74 o 
   3   0  10      429.72      428.61     15.54 o 
   4   0  10     1149.89     1132.98     41.93 o 
   5   0  10      221.71      199.22      8.58 o 
   6   0  10       25.22       39.76      7.67 o 
   7   0  10      353.86      415.64     26.34 o 
   8   0  10        3.58       -6.88      7.54 o 
   9   0  10      339.86      352.79     28.45 o 
  10   0  10      190.01      148.81      9.67 o 
  11   0  10       25.55       38.71      7.39 o 
  12   0  10      147.79      168.28     20.99 o 
  13   0  10       49.35       66.71     10.25 o 
  14   0  10      197.21      169.14     30.09 o 
  15   0  10        1.95        6.37      6.89 o 
   1   1  10     2212.59     2161.12     83.81 o 
   2   1  10       73.69       80.11      6.08 o 
   3   1  10     2782.06     2707.83     79.11 o 
   4   1  10      108.63      113.05      5.06 o 
   5   1  10      737.32      718.56     17.54 o 
   6   1  10      679.10      658.22     23.60 o 
   7   1  10     1461.29     1431.29     58.96 o 
   8   1  10       33.64       43.80      5.65 o 
   9   1  10      398.50      402.03     17.12 o 
  10   1  10       84.10       80.44      8.23 o 
  11   1  10      439.11      411.14     26.38 o 
  12   1  10       16.32       13.10      6.05 o 
  13   1  10      327.30      283.92     22.90 o 
  14   1  10       23.95       19.18      4.92 o 
   0   2  10     1054.01     1068.76     74.03 o 
   1   2  10        0.03        6.69      6.28 o 
   2   2  10      867.51      852.21     30.43 o 
   3   2  10       40.19       41.45      6.12 o 
   4   2  10      758.25      761.44     21.46 o 
   5   2  10       29.03       35.36      5.69 o 
   6   2  10      266.69      276.18     11.35 o 
   7   2  10      243.30      258.00     11.90 o 
   8   2  10     1195.97     1184.26     56.19 o 
   9   2  10       33.65       29.00      5.52 o 
  10   2  10      600.08      621.44     35.68 o 
  11   2  10       34.26       30.95      5.46 o 
  12   2  10      450.70      453.28     30.99 o 
  13   2  10        7.98        5.42      5.40 o 
  14   2  10      184.39      155.15     15.14 o 
   1   3  10      113.97      105.77      7.10 o 
   2   3  10       14.38        9.41      6.96 o 
   3   3  10      441.76      451.15     17.51 o 
   4   3  10       69.91       65.69      5.75 o 
   5   3  10      837.02      866.76     36.73 o 
   6   3  10       80.49       92.62      8.08 o 
   7   3  10     1347.09     1345.94     56.98 o 
   8   3  10       31.60       37.28      5.75 o 
   9   3  10      933.91      904.28     62.75 o 
  10   3  10        0.05        0.08      5.22 o 
  11   3  10      526.19      504.18     39.76 o 
  12   3  10       14.76       18.52      5.44 o 
  13   3  10      113.57      103.55      8.54 o 
  14   3  10       18.59       21.74      4.89 o 
   0   4  10      902.83     1002.76    114.40 o 
   1   4  10      180.05      187.96     17.61 o 
   2   4  10      960.09      932.36     45.92 o 
   3   4  10        0.07        8.48      6.73 o 
   4   4  10      110.91      126.51      6.79 o 
   5   4  10       59.06       59.13      6.00 o 
   6   4  10      618.42      639.16     35.06 o 
   7   4  10       54.65       60.27      5.89 o 
   8   4  10      785.62      799.09     50.87 o 
   9   4  10        1.75        3.64      6.16 o 
  10   4  10      388.50      401.85     31.36 o 
  11   4  10       13.80       18.56      5.44 o 
  12   4  10       75.63       82.14      9.88 o 
  13   4  10        0.08        3.91      5.93 o 
   1   5  10     2474.72     2553.17    158.87 o 
   2   5  10      157.57      174.13     19.60 o 
   3   5  10     1285.42     1329.79     93.59 o 
   4   5  10        6.82       10.22      7.46 o 
   5   5  10      369.39      361.24     12.93 o 
   6   5  10       66.09       57.01      5.97 o 
   7   5  10      100.62      118.21      6.06 o 
   8   5  10        4.63        5.81      5.70 o 
   9   5  10       93.06      101.38      8.25 o 
  10   5  10       14.14       23.17      5.39 o 
  11   5  10      145.51      136.39     12.13 o 
  12   5  10        0.49       12.38      6.58 o 
   0   6  10     1184.45     1229.55    151.39 o 
   1   6  10       84.54      103.17     10.27 o 
   2   6  10      452.66      478.23     48.39 o 
   3   6  10       10.07       12.39      6.99 o 
   4   6  10      130.52      123.82      8.06 o 
   5   6  10       12.72       18.97      6.24 o 
   6   6  10        5.29       18.05      6.06 o 
   7   6  10       24.17       36.15      6.06 o 
   8   6  10        5.49       23.01      5.61 o 
   9   6  10       26.11       26.40      5.56 o 
  10   6  10       10.32       18.20      5.42 o 
  11   6  10       35.14       37.04      5.38 o 
   1   7  10      339.18      309.10     25.67 o 
   2   7  10       23.73       21.03     11.53 o 
   3   7  10      219.75      216.31     11.46 o 
   4   7  10        5.03       34.91     18.00 o 
   5   7  10       62.73       78.51      6.43 o 
   6   7  10       37.09       54.46      6.35 o 
   7   7  10       34.71       43.67      7.11 o 
   8   7  10        0.24        1.02      5.66 o 
   9   7  10       33.77       44.25      5.79 o 
  10   7  10        5.53       11.79      5.50 o 
   0   8  10        8.16        4.61      9.57 o 
   1   8  10       27.68       68.24     21.17 o 
   2   8  10        0.27       -2.89      8.78 o 
   3   8  10        1.95       19.35      6.07 o 
   4   8  10        0.04       -7.50      7.50 o 
   5   8  10        0.02       12.09      5.99 o 
   6   8  10       13.60       27.81      8.04 o 
   7   8  10        0.58       -4.47      6.29 o 
   8   8  10       19.75       23.44      7.63 o 
   1   9  10       87.07       87.13      6.85 o 
   2   9  10        1.18        9.84      7.12 o 
   3   9  10        0.88       19.61      9.45 o 
   4   9  10        0.49       -6.02      6.72 o 
   5   9  10       12.87       27.94      6.20 o 
   1   1  11       11.28       18.43      4.96 o 
   2   1  11       33.60       36.09      5.24 o 
   3   1  11      140.54      142.75      7.00 o 
   4   1  11        0.42        2.86      5.29 o 
   5   1  11        6.81       14.17      5.22 o 
   6   1  11      171.82      162.31      6.79 o 
   7   1  11       43.77       48.48      5.74 o 
   8   1  11        0.40        4.20      5.40 o 
   9   1  11      145.91      134.01     11.21 o 
  10   1  11        0.22       -0.60      5.27 o 
  11   1  11      125.55      117.49      9.13 o 
  12   1  11        0.21        1.74      4.93 o 
  13   1  11       35.23       38.37      8.55 o 
   0   2  11        2.26        7.12      7.96 o 
   1   2  11        0.06        0.79      6.50 o 
   2   2  11      123.84      123.83      8.90 o 
   3   2  11      257.84      256.74     10.75 o 
   4   2  11       63.81       68.07      5.59 o 
   5   2  11        4.44       10.50      4.70 o 
   6   2  11       23.03       27.42      5.36 o 
   7   2  11       13.82       11.21      5.64 o 
   8   2  11       80.27       83.18      6.39 o 
   9   2  11       41.78       54.70      7.28 o 
  10   2  11       18.55       16.51      5.14 o 
  11   2  11       78.64       79.42      6.52 o 
  12   2  11       66.09       59.79      5.20 o 
  13   2  11       29.22       27.44      7.84 o 
   1   3  11        7.86       15.25      5.67 o 
   2   3  11      328.06      312.44     15.19 o 
   3   3  11        1.25        3.73      5.33 o 
   4   3  11       75.16       92.95      6.79 o 
   5   3  11        0.61        1.55      5.67 o 
   6   3  11      305.04      317.76     18.64 o 
   7   3  11      209.88      203.62     12.15 o 
   8   3  11        4.10       13.17      5.39 o 
   9   3  11       58.19       46.79      5.46 o 
  10   3  11       50.78       48.67      5.31 o 
  11   3  11       62.90       67.26     10.50 o 
  12   3  11       50.93       60.13      5.49 o 
  13   3  11      169.41      162.98     18.87 o 
   0   4  11     1043.65     1106.84    178.53 o 
   1   4  11        1.81       16.86      8.96 o 
   2   4  11      946.73      945.40     63.29 o 
   3   4  11      129.60      115.98      7.52 o 
   4   4  11      307.66      316.38     18.31 o 
   5   4  11       36.85       39.75      5.76 o 
   6   4  11      328.91      348.57     23.63 o 
   7   4  11       12.85       21.72      5.00 o 
   8   4  11      412.00      415.65     24.15 o 
   9   4  11        6.72        8.09      5.72 o 
  10   4  11       58.15       64.35     11.11 o 
  11   4  11        1.71       11.31      6.73 o 
  12   4  11       32.92       32.07      5.77 o 
   1   5  11     1096.29     1148.21    103.14 o 
   2   5  11      140.85      124.29     10.83 o 
   3   5  11      815.59      841.90     61.09 o 
   4   5  11      191.24      179.30     16.86 o 
   5   5  11      229.62      227.62      9.90 o 
   6   5  11        2.74        6.98      5.94 o 
   7   5  11      302.23      334.19     20.38 o 
   8   5  11       22.63       20.99      5.94 o 
   9   5  11      295.60      283.73     21.62 o 
  10   5  11        0.50        3.30      6.27 o 
  11   5  11       14.70       17.09      5.68 o 
   0   6  11      306.12      328.99     64.37 o 
   1   6  11        9.78       10.84      6.85 o 
   2   6  11      376.66      382.71     44.02 o 
   3   6  11       59.20       68.50      9.76 o 
   4   6  11      216.74      223.77     20.07 o 
   5   6  11      104.62      107.56     19.72 o 
   6   6  11      131.03      125.40     14.59 o 
   7   6  11       37.27       47.26      6.52 o 
   8   6  11      244.22      248.74     18.19 o 
   9   6  11       20.19       22.10      5.60 o 
  10   6  11      136.84      115.06      9.83 o 
   1   7  11      279.65      278.85     29.86 o 
   2   7  11       59.77       67.58      7.51 o 
   3   7  11      200.73      197.94     19.24 o 
   4   7  11        9.95       22.25      7.07 o 
   5   7  11      112.16      123.37     16.33 o 
   6   7  11        6.43       12.35      6.19 o 
   7   7  11      103.12      111.67      8.44 o 
   8   7  11        1.04        4.99      6.02 o 
   0   8  11      165.28      176.80     45.85 o 
   1   8  11       21.46       20.51      6.66 o 
   2   8  11      263.56      265.82     29.89 o 
   3   8  11       11.06       10.95      9.27 o 
   4   8  11      256.33      260.21     30.07 o 
   5   8  11       72.96       75.81     12.48 o 
   6   8  11      324.55      336.99     36.56 o 
   0   0  12      280.00      320.27     38.54 o 
   1   0  12        0.58       14.17      6.81 o 
   2   0  12      334.14      318.29     25.19 o 
   3   0  12      925.59      894.41     80.15 o 
   4   0  12      231.94      324.55     42.01 o 
   5   0  12      352.69      303.45     32.29 o 
   6   0  12       56.26       75.25      7.14 o 
   7   0  12       15.67       17.65      7.48 o 
   8   0  12      864.99      869.31     69.75 o 
   9   0  12       11.38        5.82      7.48 o 
  10   0  12      288.87      307.21     44.37 o 
  11   0  12      124.20      119.23     13.17 o 
  12   0  12       66.82       74.09     13.85 o 
   1   1  12     1212.95     1144.83     71.18 o 
   2   1  12       35.04       41.09      5.06 o 
   3   1  12     1082.12     1074.74     53.77 o 
   4   1  12      135.59      158.36      8.64 o 
   5   1  12      214.97      228.52     14.79 o 
   6   1  12       25.29       30.88      4.76 o 
   7   1  12      894.28      877.80     58.76 o 
   8   1  12        5.38        9.42      5.50 o 
   9   1  12      462.35      439.85     35.66 o 
  10   1  12       14.73       73.20     19.76 o 
  11   1  12      279.95      271.98     27.80 o 
  12   1  12       25.92       14.99      5.29 o 
   0   2  12      796.43      753.46     63.79 o 
   1   2  12        0.43       -1.37      6.23 o 
   2   2  12      295.35      296.68     13.19 o 
   3   2  12       10.64      286.34     72.43 o 
   4   2  12      324.88      334.91     20.96 o 
   5   2  12      113.89      130.41     10.39 o 
   6   2  12      536.18      544.43     31.05 o 
   7   2  12       29.89       26.71      5.54 o 
   8   2  12      822.64      817.44     63.97 o 
   9   2  12       26.06       31.03      5.50 o 
  10   2  12       58.62       60.29      8.66 o 
  11   2  12       12.87       15.27      7.27 o 
  12   2  12       39.68       30.38      5.25 o 
   1   3  12      863.33      872.46     47.72 o 
   2   3  12       29.20       28.99      6.16 o 
   3   3  12      279.88      285.59     19.43 o 
   4   3  12      216.01      223.24     19.27 o 
   5   3  12       72.26       67.74      6.17 o 
   6   3  12      142.58      137.89      9.63 o 
   7   3  12      738.18      726.19     47.90 o 
   8   3  12       32.36       29.46      5.68 o 
   9   3  12      355.07      348.71     30.60 o 
  10   3  12       56.42       60.16      9.03 o 
  11   3  12       79.98       71.81      7.18 o 
   0   4  12      763.37      704.89    131.31 o 
   1   4  12       48.99       46.23      9.38 o 
   2   4  12      141.97      126.86     15.75 o 
   3   4  12      371.99      323.53     26.24 o 
   4   4  12       19.63       14.66      5.16 o 
   5   4  12      537.74      487.26     42.95 o 
   6   4  12       89.96       77.16      5.76 o 
   7   4  12      312.82      327.31     24.14 o 
   8   4  12      108.73      124.42     10.56 o 
   9   4  12      120.13      122.42     14.16 o 
  10   4  12       97.87      105.95      9.18 o 
   1   5  12      304.11      281.35     34.62 o 
   2   5  12      155.83      150.98     28.32 o 
   3   5  12      385.97      378.68     42.93 o 
   4   5  12       72.18       67.55      6.41 o 
   5   5  12      361.69      348.17     32.16 o 
   6   5  12      115.17      121.27     17.59 o 
   7   5  12      507.28      496.57     48.36 o 
   8   5  12       14.96       18.47      5.43 o 
   9   5  12      181.65      151.77     17.75 o 
   0   6  12       52.95       47.91      9.59 o 
   1   6  12       66.04       67.27     12.81 o 
   2   6  12       17.80       20.63      6.77 o 
   3   6  12      115.34      121.88     16.84 o 
   4   6  12      149.37      156.25     17.62 o 
   5   6  12       12.42       13.56      6.83 o 
   6   6  12       95.26       90.71      7.94 o 
   7   6  12       35.55       40.48      6.34 o 
   8   6  12       59.41       32.10      6.89 o 
   1   7  12      100.09      105.49     17.17 o 
   2   7  12       94.61       93.87     10.83 o 
   3   7  12       40.45       59.64      9.47 o 
   4   7  12       66.71       62.18     10.64 o 
   5   7  12        2.72       19.37      6.02 o 
   6   7  12       48.11       38.12      6.10 o 
   0   8  12        2.03        4.29      9.29 o 
   1   8  12        0.74       13.12      6.66 o 
   1   1  13      150.50      145.08     13.79 o 
   2   1  13       74.81       67.81      5.88 o 
   3   1  13       99.46       80.94      7.54 o 
   4   1  13        5.72       13.32      5.04 o 
   5   1  13       12.17       19.02      5.30 o 
   6   1  13        1.93        5.46      5.65 o 
   7   1  13        0.22       13.74      4.86 o 
   8   1  13        0.42        3.88      5.35 o 
   9   1  13        0.49       14.04      6.49 o 
  10   1  13       11.11       19.40      5.27 o 
   0   2  13        2.43       14.99      9.01 o 
   1   2  13       32.21       30.09      5.58 o 
   2   2  13       37.87       35.61      5.52 o 
   3   2  13        2.69        5.74      5.69 o 
   4   2  13       33.58       28.33      5.31 o 
   5   2  13        0.40        3.99      5.33 o 
   6   2  13       24.84       21.02      5.35 o 
   7   2  13        7.21       15.74      5.39 o 
   8   2  13       73.14       62.70      7.67 o 
   9   2  13        0.27        5.42      6.82 o 
  10   2  13       65.48       57.37      6.00 o 
   1   3  13      175.91      171.17     10.55 o 
   2   3  13       10.82       21.84      5.85 o 
   3   3  13      109.95      121.70     11.59 o 
   4   3  13        3.96       10.12      5.95 o 
   5   3  13        0.41       18.70      6.07 o 
   6   3  13      179.96      180.62     21.75 o 
   7   3  13       15.41       19.22      5.94 o 
   8   3  13      169.04      174.37     11.52 o 
   9   3  13       53.82       64.15      5.71 o 
   0   4  13      141.92      127.54     30.26 o 
   1   4  13        3.15       17.68      8.44 o 
   2   4  13      198.10      214.42     29.66 o 
   3   4  13        1.89        4.98      6.14 o 
   4   4  13       64.02       66.13      7.65 o 
   5   4  13        1.17       12.37      5.83 o 
   6   4  13      192.56      156.17     16.95 o 
   7   4  13       17.95       27.83      5.77 o 
   8   4  13      387.03      364.77     34.96 o 
   1   5  13      164.66      177.11     32.13 o 
   2   5  13       14.76       13.19      6.74 o 
   3   5  13       94.01       99.08     16.95 o 
   4   5  13        1.04       15.88      5.31 o 
   5   5  13       79.72       62.26     11.60 o 
   6   5  13       17.30       12.92      5.89 o 
   7   5  13      432.47      373.35     52.53 o 
   0   6  13      314.61      321.36    106.51 o 
   1   6  13       17.87       25.22      7.27 o 
   2   6  13      364.11      324.35     62.74 o 
   3   6  13       13.41       10.96      6.03 o 
   4   6  13       74.16       46.06      6.41 o 
   5   6  13        0.01        0.12      6.21 o 
   0   0  14        3.51        5.30      8.21 o 
   1   0  14      157.57      155.54     24.84 o 
   2   0  14        9.55       27.06      7.85 o 
   3   0  14       38.19       61.37      7.19 o 
   4   0  14       27.91       47.80      7.98 o 
   5   0  14       31.72       35.09      7.63 o 
   6   0  14      275.49      253.35     30.44 o 
   7   0  14        0.65       10.75      7.14 o 
   8   0  14      557.85      526.21     58.78 o 
   1   1  14      390.15      387.41     34.59 o 
   2   1  14       10.97       12.69      5.25 o 
   3   1  14      293.61      282.44     22.74 o 
   4   1  14       10.31        5.65      5.23 o 
   5   1  14      160.69      167.48     12.62 o 
   6   1  14       22.98       36.56      7.83 o 
   7   1  14      540.22      494.79     38.60 o 
   8   1  14        0.79        6.06      4.78 o 
   0   2  14      644.42      701.17     55.47 o 
   1   2  14       20.20       27.29      5.27 o 
   2   2  14      528.28      524.31     35.58 o 
   3   2  14        2.35        7.42      5.65 o 
   4   2  14       37.42       40.73      5.97 o 
   5   2  14        0.34        1.18      5.54 o 
   6   2  14       22.16       19.62      5.27 o 
   7   2  14        5.81        4.88      5.46 o 
   8   2  14      282.81      251.58     26.30 o 
   1   3  14      708.62      647.21     52.41 o 
   2   3  14        6.79       12.51      5.41 o 
   3   3  14      339.88      330.75     35.22 o 
   4   3  14        6.14        6.11      5.58 o 
   5   3  14       57.16       39.74      5.98 o 
   6   3  14        0.93       11.97      5.47 o 
   7   3  14      199.97      185.21     24.77 o 
   0   4  14      284.24      236.08     87.77 o 
   1   4  14        3.74        1.58      7.08 o 
   2   4  14      289.69      293.97     51.69 o 
   3   4  14        3.55        7.82      5.94 o 
   4   4  14      139.78      133.13     16.43 o 
   5   4  14       37.63       43.88      6.85 o 
   6   4  14      203.21      191.82     24.09 o 
   1   5  14      135.71      139.91     29.09 o 
   2   5  14        1.49       -0.87      6.57 o 
   3   5  14       51.21       40.71     14.10 o 
   1   1  15        4.87        8.85      5.41 o 
   2   1  15       11.27       15.63      5.65 o 
   3   1  15       14.31       17.97      5.67 o 
   4   1  15       33.43       18.30      5.52 o 
   5   1  15       62.20       56.59      5.34 o 
   0   2  15       31.44       36.12      8.43 o 
   1   2  15       13.32       11.38      5.43 o 
   2   2  15       18.41       21.56      5.20 o 
   3   2  15        2.61        2.54      5.50 o 
   4   2  15       11.65       21.77      5.71 o 
   1   3  15       95.77       89.51     10.55 o 
   2   3  15       73.34       60.26      6.56 o 
                                                 
